# Supplementary material for: SAR92 clade bacteria are potentially important DMSP degraders and sources of climate-active gases in marine environments
Source: mBio. 2023 Nov 10;14(6):e01467-23. doi: 10.1128/mbio.01467-23 (PMC10746254; doi:10.1128/mbio.01467-23)
Supplement: Supplemental tables — Tables S1 to S10. [file mbio.01467-23-s0002.xlsx]

## Sheet: Table S1
Table S1. ANI values among genomes of strains H921, H231, H455 and HTCC2207.
Genome 1	Genome 2	ANI (%)
H455	H231	72.2
H921	H231	74.2
H921	H455	71.7
HTCC2207	H455	84.2
HTCC2207	H231	72.6
HTCC2207	H921	72.2

## Sheet: Table S2
Table S2. Predicted enzymes involved in DMSP catabolism in the four SAR92 clade strains.
Strain	Protein ID	DMSP degradation related enzyme	Coverage (%)	Identity (%)
H921	orf1501	DddR (Pseudomonas sp. J465)	94	64
	orf1505	DddT (Halomonas sp. HTNK1)	95	33.2
	orf1507	DddD (Marinomonas sp. MWYL1)	100	67
	orf1504	DddB (Pseudomonas sp. J465)	100	76.1
	orf1503	DddC (Psychrobacter sp. J466)	100	72.4
	orf1444	PrpE (Ruegeria pomeroyi DSS-3)	97	36.9
	orf2173	DddA (Halomonas sp. HTNK1)	93	38.8
	orf2403	DmdA (Ruegeria pomeroyi DSS-3)	96	39.6
	orf2406	DmdB (Ruegeria pomeroyi DSS-3)	99	30.9
	orf1571	DmdC (Ruegeria pomeroyi DSS-3)	100	44.8
	orf2126	DmdD (Ruegeria pomeroyi DSS-3)	93	34.7
	orf2405	AcuH (Roseovarius nubinhibens ISM)	96	33.9
H231	orf0251	DddR (Pseudomonas sp. J465)	95	60.3
	orf0255	DddT (Halomonas sp. HTNK1)	95	30.9
	orf0256	DddD (Marinomonas sp. MWYL1)	99	66.4
	orf0254	DddB (Pseudomonas sp. J465)	100	76.1
	orf0253	DddC (Psychrobacter sp. J466)	100	73.2
	orf2193	PrpE (Ruegeria pomeroyi DSS-3)	96	62.7
	orf2174	DddA (Halomonas sp. HTNK1)	94	39.4
	orf1809	DmdA (Ruegeria pomeroyi DSS-3)	96	37.9
	orf1812	DmdB (Ruegeria pomeroyi DSS-3)	98	32.5
	orf2277	DmdC (Ruegeria pomeroyi DSS-3)	100	43.5
	orf1811	AcuH (Roseovarius nubinhibens ISM)	98	30.5
H455	orf1246	DddR (Pseudomonas sp. J465)	95	58.8
	orf2601	DddT (Halomonas sp. HTNK1)	85	33.9
	orf1251	DddD (Marinomonas sp. MWYL1)	100	68.5
	orf1249	DddB (Pseudomonas sp. J465)	100	75.3
	orf1248	DddC (Psychrobacter sp. J466)	100	73.2
	orf2164	PrpE (Ruegeria pomeroyi DSS-3)	97	39
	orf2083	DddA (Halomonas sp. HTNK1)	73	34.7
	orf1896	DmdA (Ruegeria pomeroyi DSS-3)	96	24.4
	orf0052	DmdB (Ruegeria pomeroyi DSS-3)	99	48.6
	orf1984	DmdC (Ruegeria pomeroyi DSS-3)	100	44.5
	orf2424	AcuH (Roseovarius nubinhibens ISM)	99	30.6
HTCC2207	orf0903	DddR (Pseudomonas sp. J465)	95	58.8
	0orf900	DddT (Halomonas sp. HTNK1)	85	34.5
	orf0907	DddD (Marinomonas sp. MWYL1)	100	68.8
	orf0906	DddB (Pseudomonas sp. J465)	100	75.6
	orf0905	DddC (Psychrobacter sp. J466)	100	72.8
	orf1409	DddA (Halomonas sp. HTNK1)	93	38.9
	orf1673	PrpE (Ruegeria pomeroyi DSS-3)	98	37.4
	orf2030	DmdA (Ruegeria pomeroyi DSS-3)	98	40.2
	orf2027	DmdB (Ruegeria pomeroyi DSS-3)	98	32.4
	orf1966	DmdC (Ruegeria pomeroyi DSS-3)	98	41.3
	orf2028	AcuH (Roseovarius nubinhibens ISM)	93	34.7

## Sheet: Table S3
Table S3. Prediction of DddD and DmdA genes in MAGs from different sea areas
Bin ID	Genome Name	IMG.Genome.ID	Bin.Quality	GTDBTK.Lineage	Bin.Methods	Bin.Completeness	Bin.Contamination	Total.Number.of.Bases	Gene.Count	Scaffold.Count	DmdA	DmdA.length	DddD	DddD.length
3300027192_3	Estuarine microbial communities from the Columbia River estuary - Ebb tide non-ETM metaG S.715 (SPAdes)	3300027192	HQ	Bacteria; Proteobacteria; Gammaproteobacteria; Pseudomonadales; Porticoccaceae; HTCC2207; GCA_001438605.1	MetaBAT version 0.32.4, CheckM v1.0.11, GTDB database release 86, GTDB-tk version v0.1.6	97.04	0	2311158	2225	45	-	NA	-	NA
3300027231_4	Estuarine microbial communities from the Columbia River estuary - metaG 1552A-02 (SPAdes)	3300027231	MQ	Bacteria; Proteobacteria; Gammaproteobacteria; Pseudomonadales; Porticoccaceae; HTCC2207; GCA_001438605.1	MetaBAT version 0.32.4, CheckM v1.0.11, GTDB database release 86, GTDB-tk version v0.1.6	96.3	0.74	2353590	2252	54	-	NA	-	NA
3300027234_5	Estuarine microbial communities from the Columbia River estuary - metaG 1550A-02 (SPAdes)	3300027234	MQ	Bacteria; Proteobacteria; Gammaproteobacteria; Pseudomonadales; Porticoccaceae; HTCC2207; GCF_000153445.1	MetaBAT version 0.32.4, CheckM v1.0.11, GTDB database release 86, GTDB-tk version v0.1.6	73.95	7.36	1720728	1812	294	+	386	+	726
3300027239_3	Estuarine microbial communities from the Columbia River estuary - metaG 1555B-3 (SPAdes)	3300027239	HQ	Bacteria; Proteobacteria; Gammaproteobacteria; Pseudomonadales; Porticoccaceae; HTCC2207; GCA_001438605.1	MetaBAT version 0.32.4, CheckM v1.0.11, GTDB database release 86, GTDB-tk version v0.1.6	95.56	0.37	2282139	2255	126	-	NA	-	NA
3300027240_4	Estuarine microbial communities from the Columbia River estuary - metaG 1555A-3 (SPAdes)	3300027240	HQ	Bacteria; Proteobacteria; Gammaproteobacteria; Pseudomonadales; Porticoccaceae; HTCC2207; GCA_001438605.1	MetaBAT version 0.32.4, CheckM v1.0.11, GTDB database release 86, GTDB-tk version v0.1.6	94.56	0.49	2251052	2234	127	-	NA	-	NA
3300027294_2	Estuarine microbial communities from the Columbia River estuary - metaG 1548B-02 (SPAdes)	3300027294	MQ	Bacteria; Proteobacteria; Gammaproteobacteria; Pseudomonadales; Porticoccaceae; HTCC2207; GCA_001438605.1	MetaBAT version 0.32.4, CheckM v1.0.11, GTDB database release 86, GTDB-tk version v0.1.6	95.19	0.06	2218976	2152	87	-	NA	-	NA
3300027315_8	Ammonia-oxidizing marine microbial communities from Monterey Bay, California, USA - CAN11_03_M0_10 (SPAdes)	3300027315	MQ	Bacteria; Proteobacteria; Gammaproteobacteria; Pseudomonadales; Porticoccaceae; HTCC2207; GCA_002685195.1	MetaBAT version 0.32.4, CheckM v1.0.11, GTDB database release 86, GTDB-tk version v0.1.6	82.13	9.48	2051870	2091	263	+	408	-	NA
3300027522_8	Marine microbial communities from the West Antarctic Peninsula - Coastal water metaG058-DNA (SPAdes)	3300027522	MQ	Bacteria; Proteobacteria; Gammaproteobacteria; Pseudomonadales; Porticoccaceae; HTCC2207	MetaBAT version 0.32.4, CheckM v1.0.11, GTDB database release 86, GTDB-tk version v0.1.6	71.72	0	2089154	2073	283	-	NA	-	NA
3300027525_4	Estuarine microbial communities from the Columbia River estuary - Flood tide ETM metaG S.705 (SPAdes)	3300027525	MQ	Bacteria; Proteobacteria; Gammaproteobacteria; Pseudomonadales; Porticoccaceae; HTCC2207; GCA_001438605.1	MetaBAT version 0.32.4, CheckM v1.0.11, GTDB database release 86, GTDB-tk version v0.1.6	93.79	0	2252141	2173	69	-	NA	-	NA
3300027553_8	Ammonia-oxidizing marine microbial communities from Monterey Bay, California, USA - CAN11_04_M0_20 (SPAdes)	3300027553	MQ	Bacteria; Proteobacteria; Gammaproteobacteria; Pseudomonadales; Porticoccaceae; HTCC2207; GCA_002685195.1	MetaBAT version 0.32.4, CheckM v1.0.11, GTDB database release 86, GTDB-tk version v0.1.6	86.21	5.56	2297582	2324	287	+	408	-	NA
3300027668_18	Marine microbial communities from the West Antarctic Peninsula - Coastal water metaG104-DNA (SPAdes)	3300027668	MQ	Bacteria; Proteobacteria; Gammaproteobacteria; Pseudomonadales; Porticoccaceae; HTCC2207	MetaBAT version 0.32.4, CheckM v1.0.11, GTDB database release 86, GTDB-tk version v0.1.6	72.31	0.19	1983897	1819	53	-	NA	+	870
3300027672_13	Marine microbial communities from the West Antarctic Peninsula - Coastal water metaG029-DNA (SPAdes)	3300027672	MQ	Bacteria; Proteobacteria; Gammaproteobacteria; Pseudomonadales; Porticoccaceae; HTCC2207	MetaBAT version 0.32.4, CheckM v1.0.11, GTDB database release 86, GTDB-tk version v0.1.6	88.14	5.82	2232254	2211	211	-	NA	+	870
3300027672_9	Marine microbial communities from the West Antarctic Peninsula - Coastal water metaG029-DNA (SPAdes)	3300027672	MQ	Bacteria; Proteobacteria; Gammaproteobacteria; Pseudomonadales; Porticoccaceae; HTCC2207	MetaBAT version 0.32.4, CheckM v1.0.11, GTDB database release 86, GTDB-tk version v0.1.6	89.99	4.27	2461131	2474	205	+	409	-	NA
3300027687_10	Marine microbial communities from western Arctic Ocean - ArcticOcean_MG_CB4_138 (SPAdes)	3300027687	MQ	Bacteria; Proteobacteria; Gammaproteobacteria; Pseudomonadales; Porticoccaceae; HTCC2207	MetaBAT version 0.32.4, CheckM v1.0.11, GTDB database release 86, GTDB-tk version v0.1.6	95.44	0.74	2579319	2358	43	-	NA	-	NA
3300027751_15	Estuarine microbial communities from the Columbia River estuary - Flood tide ETM metaG S.713 (SPAdes)	3300027751	MQ	Bacteria; Proteobacteria; Gammaproteobacteria; Pseudomonadales; Porticoccaceae; HTCC2207; HTCC2207 sp1	MetaBAT version 0.32.4, CheckM v1.0.11, GTDB database release 86, GTDB-tk version v0.1.6	73.38	1.57	1606838	1697	251	+	388	+	874
3300027751_6	Estuarine microbial communities from the Columbia River estuary - Flood tide ETM metaG S.713 (SPAdes)	3300027751	HQ	Bacteria; Proteobacteria; Gammaproteobacteria; Pseudomonadales; Porticoccaceae; HTCC2207; GCA_001438605.1	MetaBAT version 0.32.4, CheckM v1.0.11, GTDB database release 86, GTDB-tk version v0.1.6	97.78	0.74	2341685	2243	35	-	NA	-	NA
3300027757_10	Estuarine microbial communities from the Columbia River estuary - Ebb tide ETM metaG S.759 (SPAdes)	3300027757	HQ	Bacteria; Proteobacteria; Gammaproteobacteria; Pseudomonadales; Porticoccaceae; HTCC2207; GCA_001438605.1	MetaBAT version 0.32.4, CheckM v1.0.11, GTDB database release 86, GTDB-tk version v0.1.6	98.15	0	2280504	2178	37	-	NA	-	NA
3300027771_11	Marine microbial communities from the West Antarctic Peninsula - Coastal water metaG006-DNA (SPAdes)	3300027771	MQ	Bacteria; Proteobacteria; Gammaproteobacteria; Pseudomonadales; Porticoccaceae; HTCC2207	MetaBAT version 0.32.4, CheckM v1.0.11, GTDB database release 86, GTDB-tk version v0.1.6	79.58	5.65	1965740	1970	164	-	NA	-	NA
3300027771_5	Marine microbial communities from the West Antarctic Peninsula - Coastal water metaG006-DNA (SPAdes)	3300027771	MQ	Bacteria; Proteobacteria; Gammaproteobacteria; Pseudomonadales; Porticoccaceae; HTCC2207	MetaBAT version 0.32.4, CheckM v1.0.11, GTDB database release 86, GTDB-tk version v0.1.6	82.76	5.17	2753772	2603	117	-	NA	+	876
3300027791_18	Marine microbial communities from western Arctic Ocean - ArcticOcean_MG_CB8_130 (SPAdes)	3300027791	MQ	Bacteria; Proteobacteria; Gammaproteobacteria; Pseudomonadales; Porticoccaceae; HTCC2207	MetaBAT version 0.32.4, CheckM v1.0.11, GTDB database release 86, GTDB-tk version v0.1.6	94.06	1.48	2572942	2362	82	+	409	-	NA
3300027810_13	Marine eukaryotic phytoplankton communities from Arctic Ocean - Arctic Ocean ARC135M Metagenome (SPAdes)	3300027810	MQ	Bacteria; Proteobacteria; Gammaproteobacteria; Pseudomonadales; Porticoccaceae; HTCC2207	MetaBAT version 0.32.4, CheckM v1.0.11, GTDB database release 86, GTDB-tk version v0.1.6	93.21	3.4	2493520	2471	199	-	NA	-	NA
3300028297_11	Seawater microbial communities from Monterey Bay, California, United States - 18D	3300028297	MQ	Bacteria; Proteobacteria; Gammaproteobacteria; Pseudomonadales; Porticoccaceae; HTCC2207	MetaBAT version 0.32.5, CheckM v1.0.11, GTDB database release 86, GTDB-tk version v0.1.6	79.76	0.93	1701589	1800	258	-	NA	+	904
3300028416_6	Seawater microbial communities from Monterey Bay, California, United States - 15D	3300028416	HQ	Bacteria; Proteobacteria; Gammaproteobacteria; Pseudomonadales; Porticoccaceae; HTCC2207	MetaBAT version 0.32.5, CheckM v1.0.11, GTDB database release 86, GTDB-tk version v0.1.6	97.59	0	2535327	2368	48	+	387	+	904
3300028419_11	Seawater microbial communities from Monterey Bay, California, United States - 30D	3300028419	HQ	Bacteria; Proteobacteria; Gammaproteobacteria; Pseudomonadales; Porticoccaceae; HTCC2207	MetaBAT version 0.32.5, CheckM v1.0.11, GTDB database release 86, GTDB-tk version v0.1.6	97.96	0	2526389	2363	11	+	387	+	904
3300035698_271	Combined Assembly of Antarctic Ace Lake (124 datasets)	3300035698	MQ	Bacteria; Proteobacteria; Gammaproteobacteria; Pseudomonadales; Porticoccaceae; HTCC2207		100	8.62	2732792	2646	97	+	386	+	876
3300038299_9	Seawater microbial communities from Saanich Inlet, British Columbia, Canada - SI146_2018_oct_10m	3300038299	MQ	Bacteria; Proteobacteria; Gammaproteobacteria; Pseudomonadales; Porticoccaceae; HTCC2207	MetaBAT version 2.12.1, CheckM v1.0.12, GTDB database release 86, GTDB-tk version v0.2.2	82.34	5.96	1939404	2007	248	+	394	+	874
3300038760_2	Marine microbial communities from North Atlantic, Canada - TB19GW	3300038760	HQ	Bacteria; Proteobacteria; Gammaproteobacteria; Pseudomonadales; Porticoccaceae; HTCC2207; GCA_002685195.1	MetaBAT version 2.12.1, CheckM v1.0.12, GTDB database release 86, GTDB-tk version v0.2.2	91.76	0.83	2196836	2201	200	+	408	-	NA
3300046169_181	Seawater microbial communities from Southern California Bight, CA, United States - Newport_PBmetag_120718.NP1	3300046169	HQ	Bacteria; Proteobacteria; Gammaproteobacteria; Pseudomonadales; Porticoccaceae; HTCC2207	MetaBAT v2:2.15, CheckM v1.1.3, GTDB-tk v1.3.0,GTDB database release 95	97.85	0	2463867	2491	10	+	387	+	886
3300046171_129	Seawater microbial communities from Southern California Bight, CA, United States - Newport_PBmetag_191002.NPB	3300046171	HQ	Bacteria; Proteobacteria; Gammaproteobacteria; Pseudomonadales; Porticoccaceae; HTCC2207; HTCC2207 sp002457245	MetaBAT v2:2.15, CheckM v1.1.3, GTDB-tk v1.3.0,GTDB database release 95	93.14	0.37	2377826	2350	3	+	406	-	NA
3300046389_50	Seawater microbial communities from Southern California Bight, CA, United States - Newport_SRmetag_190417.NP1	3300046389	MQ	Bacteria; Proteobacteria; Gammaproteobacteria; Pseudomonadales; Porticoccaceae; HTCC2207	MetaBAT v2:2.15, CheckM v1.1.3, GTDB-tk v1.3.0,GTDB database release 95	84.82	0.83	1705263	1753	122	-	NA	-	NA
3300046467_129	Seawater microbial communities from Arctic Ocean - MOSAiC PS122_418	3300046467	HQ	Bacteria; Proteobacteria; Gammaproteobacteria; Pseudomonadales; Porticoccaceae; HTCC2207	MetaBAT v2:2.15, CheckM v1.1.3, GTDB-tk v1.3.0,GTDB database release 95	91.1	1.11	2214101	2182	177	+	419	-	NA
3300046532_97	Seawater microbial communities from Arctic Ocean - MOSAiC PS122_328	3300046532	MQ	Bacteria; Proteobacteria; Gammaproteobacteria; Pseudomonadales; Porticoccaceae; HTCC2207	MetaBAT v2:2.15, CheckM v1.1.3, GTDB-tk v1.3.0,GTDB database release 95	80.46	1.48	2004975	2022	234	+	409	-	NA
3300046757_7	Seawater microbial communities from Southern California Bight, CA, United States - Newport_SRmetag_170531.NP2	3300046757	MQ	Bacteria; Proteobacteria; Gammaproteobacteria; Pseudomonadales; Porticoccaceae; HTCC2207	MetaBAT v2:2.15, CheckM v1.1.3, GTDB-tk v1.3.0,GTDB database release 95	83.7	0.12	1771578	1769	97	+	386	+	869
3300047157_151	Seawater microbial communities from Southern California Bight, CA, United States - Newport_PBmetag_110112.NPB	3300047157	HQ	Bacteria; Proteobacteria; Gammaproteobacteria; Pseudomonadales; Porticoccaceae; HTCC2207	MetaBAT v2:2.15, CheckM v1.1.3, GTDB-tk v1.3.0,GTDB database release 95	97.41	0	2540799	2524	5	+	387	+	869
3300047353_30	Seawater microbial communities from Southern California Bight, CA, United States - Newport_SRmetag_170614.NP2	3300047353	MQ	Bacteria; Proteobacteria; Gammaproteobacteria; Pseudomonadales; Porticoccaceae; HTCC2207	MetaBAT v2:2.15, CheckM v1.1.3, GTDB-tk v1.3.0,GTDB database release 95	89.17	0.74	2012021	1973	77	+	386	-	NA
3300047359_21	Seawater microbial communities from Southern California Bight, CA, United States - Newport_SRmetag_191113.NP2	3300047359	MQ	Bacteria; Proteobacteria; Gammaproteobacteria; Pseudomonadales; Porticoccaceae; HTCC2207	MetaBAT v2:2.15, CheckM v1.1.3, GTDB-tk v1.3.0,GTDB database release 95	82.28	0	1814656	1800	89	+	386	-	NA
3300047365_25	Seawater microbial communities from Southern California Bight, CA, United States - Newport_SRmetag_140723.NP1	3300047365	MQ	Bacteria; Proteobacteria; Gammaproteobacteria; Pseudomonadales; Porticoccaceae; HTCC2207	MetaBAT v2:2.15, CheckM v1.1.3, GTDB-tk v1.3.0,GTDB database release 95	80.56	2.46	1238446	1252	70	-	NA	-	NA
3300047374_25	Seawater microbial communities from Southern California Bight, CA, United States - Newport_SRmetag_160803.NP2	3300047374	MQ	Bacteria; Proteobacteria; Gammaproteobacteria; Pseudomonadales; Porticoccaceae; HTCC2207	MetaBAT v2:2.15, CheckM v1.1.3, GTDB-tk v1.3.0,GTDB database release 95	92.47	0	1422113	1374	10	-	NA	-	NA
3300047376_54	Seawater microbial communities from Southern California Bight, CA, United States - Newport_SRmetag_170726.NP2	3300047376	MQ	Bacteria; Proteobacteria; Gammaproteobacteria; Pseudomonadales; Porticoccaceae; HTCC2207	MetaBAT v2:2.15, CheckM v1.1.3, GTDB-tk v1.3.0,GTDB database release 95	86.33	1.48	2207956	2143	182	+	406	-	NA
3300047378_15	Seawater microbial communities from Southern California Bight, CA, United States - Newport_SRmetag_170503.NP2	3300047378	MQ	Bacteria; Proteobacteria; Gammaproteobacteria; Pseudomonadales; Porticoccaceae; HTCC2207	MetaBAT v2:2.15, CheckM v1.1.3, GTDB-tk v1.3.0,GTDB database release 95	93.95	0	2302672	2239	72	+	387	+	886
3300047387_13	Seawater microbial communities from Southern California Bight, CA, United States - Newport_SRmetag_141210.NP1	3300047387	MQ	Bacteria; Proteobacteria; Gammaproteobacteria; Pseudomonadales; Porticoccaceae; HTCC2207	MetaBAT v2:2.15, CheckM v1.1.3, GTDB-tk v1.3.0,GTDB database release 95	85.43	1.19	2026604	1974	141	-	NA	-	NA
3300048008_23	Seawater microbial communities from Southern California Bight, CA, United States - Newport_SRmetag_190410.NP1	3300048008	MQ	Bacteria; Proteobacteria; Gammaproteobacteria; Pseudomonadales; Porticoccaceae; HTCC2207	MetaBAT v2:2.15, CheckM v1.1.3, GTDB-tk v1.3.0,GTDB database release 95	82.76	0.86	1728758	1819	173	+	351	-	NA
3300048035_4	Seawater microbial communities from Southern California Bight, CA, United States - Newport_SRmetag_150106.NP1	3300048035	MQ	Bacteria; Proteobacteria; Gammaproteobacteria; Pseudomonadales; Porticoccaceae; HTCC2207	MetaBAT v2:2.15, CheckM v1.1.3, GTDB-tk v1.3.0,GTDB database release 95	88.41	5.37	1364393	1393	92	-	NA	-	NA
3300048035_41	Seawater microbial communities from Southern California Bight, CA, United States - Newport_SRmetag_150106.NP1	3300048035	HQ	Bacteria; Proteobacteria; Gammaproteobacteria; Pseudomonadales; Porticoccaceae; HTCC2207	MetaBAT v2:2.15, CheckM v1.1.3, GTDB-tk v1.3.0,GTDB database release 95	94.14	0.19	2166866	2117	50	+	387	+	910
3300048063_33	Seawater microbial communities from Southern California Bight, CA, United States - Newport_SRmetag_190605.NP1	3300048063	MQ	Bacteria; Proteobacteria; Gammaproteobacteria; Pseudomonadales; Porticoccaceae; HTCC2207	MetaBAT v2:2.15, CheckM v1.1.3, GTDB-tk v1.3.0,GTDB database release 95	83.67	1.67	1776470	1757	86	+	300	-	NA
3300007617_6	Estuarine microbial communities from the Columbia River estuary - metaG 1554B-02	3300007617	HQ	Bacteria; Proteobacteria; Gammaproteobacteria; Pseudomonadales; Porticoccaceae; HTCC2207; GCA_001438605.1	MetaBAT version 2.12.1, CheckM v1.0.12, GTDB database release 86, GTDB-tk version v0.2.2	93.15	0.12	2250324	2217	108	-	NA	-	NA
3300048111_22	Seawater microbial communities from Southern California Bight, CA, United States - Newport_SRmetag_120208.NP1	3300048111	HQ	Bacteria; Proteobacteria; Gammaproteobacteria; Pseudomonadales; Porticoccaceae; HTCC2207	MetaBAT v2:2.15, CheckM v1.1.3, GTDB-tk v1.3.0,GTDB database release 95	95.11	2.38	2366848	2324	56	+	387	+	873
3300048113_18	Seawater microbial communities from Southern California Bight, CA, United States - Newport_SRmetag_120425.NP2	3300048113	HQ	Bacteria; Proteobacteria; Gammaproteobacteria; Pseudomonadales; Porticoccaceae; HTCC2207	MetaBAT v2:2.15, CheckM v1.1.3, GTDB-tk v1.3.0,GTDB database release 95	90.93	0	2327022	2238	52	-	NA	+	869
3300048117_38	Seawater microbial communities from Southern California Bight, CA, United States - Newport_SRmetag_130306.NP1	3300048117	MQ	Bacteria; Proteobacteria; Gammaproteobacteria; Pseudomonadales; Porticoccaceae; HTCC2207	MetaBAT v2:2.15, CheckM v1.1.3, GTDB-tk v1.3.0,GTDB database release 95	94.58	1.98	2291577	2249	64	+	387	+	873
3300048126_23	Seawater microbial communities from Southern California Bight, CA, United States - Newport_SRmetag_140219.NP1	3300048126	MQ	Bacteria; Proteobacteria; Gammaproteobacteria; Pseudomonadales; Porticoccaceae; HTCC2207	MetaBAT v2:2.15, CheckM v1.1.3, GTDB-tk v1.3.0,GTDB database release 95	96.41	0.74	1879064	1851	33	-	NA	-	NA
3300048136_58	Seawater microbial communities from Southern California Bight, CA, United States - Newport_SRmetag_160807.NP2	3300048136	MQ	Bacteria; Proteobacteria; Gammaproteobacteria; Pseudomonadales; Porticoccaceae; HTCC2207	MetaBAT v2:2.15, CheckM v1.1.3, GTDB-tk v1.3.0,GTDB database release 95	91.17	0	1398823	1350	15	-	NA	-	NA
3300049225_36	Seawater microbial communities from Southern California Bight, CA, United States - Newport_SRmetag_150211.NP2	3300049225	MQ	Bacteria; Proteobacteria; Gammaproteobacteria; Pseudomonadales; Porticoccaceae; HTCC2207	MetaBAT v2:2.15, CheckM v1.1.3, GTDB-tk v1.3.0,GTDB database release 95	91.91	0.37	1963408	1993	107	+	387	+	877
3300049740_107	Seawater microbial communities from Southern California Bight, CA, United States - Newport_SRmetag_131002.NP2	3300049740	MQ	Bacteria; Proteobacteria; Gammaproteobacteria; Pseudomonadales; Porticoccaceae; HTCC2207	MetaBAT v2:2.15, CheckM v1.1.3, GTDB-tk v1.3.0,GTDB database release 95	84.14	2.31	1266099	1281	58	-	NA	-	NA
3300049810_21	Seawater microbial communities from Southern California Bight, CA, United States - Newport_SRmetag_140611.NP2	3300049810	MQ	Bacteria; Proteobacteria; Gammaproteobacteria; Pseudomonadales; Porticoccaceae; HTCC2207	MetaBAT v2:2.15, CheckM v1.1.3, GTDB-tk v1.3.0,GTDB database release 95	87.59	0.96	1971543	1966	155	+	387	+	917
3300009051_2	Estuarine microbial communities from the Columbia River estuary - metaG 1449B-02	3300009051	HQ	Bacteria; Proteobacteria; Gammaproteobacteria; Pseudomonadales; Porticoccaceae; HTCC2207; GCA_001438605.1	MetaBAT version 2.12.1, CheckM v1.0.12, GTDB database release 86, GTDB-tk version v0.2.2	97.22	0	2210618	2133	77	-	NA	-	NA
3300009056_3	Estuarine microbial communities from the Columbia River estuary - metaG 1449A-3	3300009056	HQ	Bacteria; Proteobacteria; Gammaproteobacteria; Pseudomonadales; Porticoccaceae; HTCC2207; GCA_001438605.1	MetaBAT version 2.12.1, CheckM v1.0.12, GTDB database release 86, GTDB-tk version v0.2.2	96.67	0.43	2214586	2152	93	-	NA	-	NA
3300009057_4	Estuarine microbial communities from the Columbia River estuary - metaG 1553A-3	3300009057	HQ	Bacteria; Proteobacteria; Gammaproteobacteria; Pseudomonadales; Porticoccaceae; HTCC2207; GCA_001438605.1	MetaBAT version 2.12.1, CheckM v1.0.12, GTDB database release 86, GTDB-tk version v0.2.2	96.85	0	2334275	2270	94	-	NA	-	NA
3300009079_18	Estuarine microbial communities from the Columbia River estuary - Flood tide ETM metaG S.741	3300009079	MQ	Bacteria; Proteobacteria; Gammaproteobacteria; Pseudomonadales; Porticoccaceae; HTCC2207	MetaBAT version 2.12.1, CheckM v1.0.12, GTDB database release 86, GTDB-tk version v0.2.2	95.63	1.11	2194614	2153	118	+	395	+	875
3300009080_25	Estuarine microbial communities from the Columbia River estuary - Ebb tide ETM metaG S.759	3300009080	MQ	Bacteria; Proteobacteria; Gammaproteobacteria; Pseudomonadales; Porticoccaceae; HTCC2207	MetaBAT version 2.12.1, CheckM v1.0.12, GTDB database release 86, GTDB-tk version v0.2.2	73.28	1.72	1641306	1755	236	+	395	+	720
3300009544_21	Marine eukaryotic phytoplankton communities from Arctic Ocean - Arctic Ocean- Svalbard ARC20M Metagenome	3300009544	HQ	Bacteria; Proteobacteria; Gammaproteobacteria; Pseudomonadales; Porticoccaceae	MetaBAT version 2.12.1, CheckM v1.0.12, GTDB database release 86, GTDB-tk version v0.2.2	91.67	0.86	2469118	2413	263	-	NA	+	877
3300020175_18	Pelagic subsurface seawater microbial communities from Kabeltonne, Helgoland, North Sea - Helgoland_Spring_Bloom_20160321_2	3300020175	MQ	Bacteria; Proteobacteria; Gammaproteobacteria; Pseudomonadales; Porticoccaceae; HTCC2207	MetaBAT version 0.32.5, CheckM v1.0.11, GTDB database release 86, GTDB-tk version v0.1.6	96.17	2.72	2285016	2253	81	+	385	+	878
3300021371_16	Coastal seawater microbial communities near Pivers Island, North Carolina, United States - PICO497	3300021371	MQ	Bacteria; Proteobacteria; Gammaproteobacteria; Pseudomonadales; Porticoccaceae; HTCC2207	MetaBAT version 0.32.5, CheckM v1.0.11, GTDB database release 86, GTDB-tk version v0.1.6	95.56	1.53	2343995	2327	95	+	387	+	869
3300021373_25	Coastal seawater microbial communities near Pivers Island, North Carolina, United States - PICO282	3300021373	MQ	Bacteria; Proteobacteria; Gammaproteobacteria; Pseudomonadales; Porticoccaceae; HTCC2207	MetaBAT version 0.32.5, CheckM v1.0.11, GTDB database release 86, GTDB-tk version v0.1.6	79.87	1.36	1501651	1558	198	-	NA	-	NA
3300022847_10	Saline water microbial communities from Ace Lake, Antarctica - #48	3300022847	HQ	Bacteria; Proteobacteria; Gammaproteobacteria; Pseudomonadales; Porticoccaceae; HTCC2207; GCA_002382445.1	MetaBAT version 0.32.5, CheckM v1.0.11, GTDB database release 86, GTDB-tk version v0.1.6	95.58	2.31	2633023	2657	203	+	409	+	870
3300024180_6	Seawater microbial communities from Monterey Bay, California, United States - 82D	3300024180	MQ	Bacteria; Proteobacteria; Gammaproteobacteria; Pseudomonadales; Porticoccaceae; HTCC2207	MetaBAT version 0.32.5, CheckM v1.0.11, GTDB database release 86, GTDB-tk version v0.1.6	97.04	1.05	2536227	2413	90	+	387	+	904
3300024185_7	Seawater microbial communities from Monterey Bay, California, United States - 84D	3300024185	HQ	Bacteria; Proteobacteria; Gammaproteobacteria; Pseudomonadales; Porticoccaceae; HTCC2207	MetaBAT version 0.32.5, CheckM v1.0.11, GTDB database release 86, GTDB-tk version v0.1.6	97.16	0.99	2446549	2320	82	+	387	+	904
3300024192_3	Seawater microbial communities from Monterey Bay, California, United States - 47D	3300024192	MQ	Bacteria; Proteobacteria; Gammaproteobacteria; Pseudomonadales; Porticoccaceae; HTCC2207	MetaBAT version 0.32.5, CheckM v1.0.11, GTDB database release 86, GTDB-tk version v0.1.6	74.14	0	2167718	2190	233	+	387	+	904
3300024221_7	Seawater microbial communities from Monterey Bay, California, United States - 80D	3300024221	HQ	Bacteria; Proteobacteria; Gammaproteobacteria; Pseudomonadales; Porticoccaceae; HTCC2207	MetaBAT version 0.32.5, CheckM v1.0.11, GTDB database release 86, GTDB-tk version v0.1.6	97.78	1.3	2502649	2370	91	+	387	+	904
3300024247_11	Seawater microbial communities from Monterey Bay, California, United States - 36D_r	3300024247	MQ	Bacteria; Proteobacteria; Gammaproteobacteria; Pseudomonadales; Porticoccaceae; HTCC2207	MetaBAT version 0.32.5, CheckM v1.0.11, GTDB database release 86, GTDB-tk version v0.1.6	96.85	0	2482575	2314	10	+	387	+	904
3300024292_7	Seawater microbial communities from Monterey Bay, California, United States - 37D	3300024292	HQ	Bacteria; Proteobacteria; Gammaproteobacteria; Pseudomonadales; Porticoccaceae; HTCC2207	MetaBAT version 0.32.5, CheckM v1.0.11, GTDB database release 86, GTDB-tk version v0.1.6	98.52	0	2513647	2349	59	+	387	+	904
3300024313_7	Seawater microbial communities from Monterey Bay, California, United States - 29D	3300024313	HQ	Bacteria; Proteobacteria; Gammaproteobacteria; Pseudomonadales; Porticoccaceae; HTCC2207	MetaBAT version 0.32.5, CheckM v1.0.11, GTDB database release 86, GTDB-tk version v0.1.6	97.47	1.23	2349827	2223	60	+	387	+	904
3300024314_6	Seawater microbial communities from Monterey Bay, California, United States - 70D	3300024314	HQ	Bacteria; Proteobacteria; Gammaproteobacteria; Pseudomonadales; Porticoccaceae; HTCC2207	MetaBAT version 0.32.5, CheckM v1.0.11, GTDB database release 86, GTDB-tk version v0.1.6	96.11	1.6	2414945	2346	123	+	387	+	904
3300024318_6	Seawater microbial communities from Monterey Bay, California, United States - 46D	3300024318	HQ	Bacteria; Proteobacteria; Gammaproteobacteria; Pseudomonadales; Porticoccaceae; HTCC2207	MetaBAT version 0.32.5, CheckM v1.0.11, GTDB database release 86, GTDB-tk version v0.1.6	98.7	0.74	2500742	2331	52	+	387	+	904
3300024319_5	Seawater microbial communities from Monterey Bay, California, United States - 85D	3300024319	HQ	Bacteria; Proteobacteria; Gammaproteobacteria; Pseudomonadales; Porticoccaceae; HTCC2207	MetaBAT version 0.32.5, CheckM v1.0.11, GTDB database release 86, GTDB-tk version v0.1.6	97.96	0.37	2414905	2267	44	+	387	+	904
3300024320_7	Seawater microbial communities from Monterey Bay, California, United States - 38D	3300024320	MQ	Bacteria; Proteobacteria; Gammaproteobacteria; Pseudomonadales; Porticoccaceae; HTCC2207	MetaBAT version 0.32.5, CheckM v1.0.11, GTDB database release 86, GTDB-tk version v0.1.6	98.7	0	2527580	2364	12	+	387	+	904
3300024321_8	Seawater microbial communities from Monterey Bay, California, United States - 31D	3300024321	HQ	Bacteria; Proteobacteria; Gammaproteobacteria; Pseudomonadales; Porticoccaceae; HTCC2207	MetaBAT version 0.32.5, CheckM v1.0.11, GTDB database release 86, GTDB-tk version v0.1.6	98.33	1.75	2461521	2314	61	+	387	+	904
3300024326_9	Seawater microbial communities from Monterey Bay, California, United States - 64D	3300024326	HQ	Bacteria; Proteobacteria; Gammaproteobacteria; Pseudomonadales; Porticoccaceae; HTCC2207	MetaBAT version 0.32.5, CheckM v1.0.11, GTDB database release 86, GTDB-tk version v0.1.6	97.59	0	2487291	2326	9	+	387	+	904
3300024328_13	Seawater microbial communities from Monterey Bay, California, United States - 44D	3300024328	MQ	Bacteria; Proteobacteria; Gammaproteobacteria; Pseudomonadales; Porticoccaceae; HTCC2207	MetaBAT version 0.32.5, CheckM v1.0.11, GTDB database release 86, GTDB-tk version v0.1.6	93.15	1.2	2218817	2170	122	+	387	+	904
3300024413_7	Seawater microbial communities from Monterey Bay, California, United States - 21D	3300024413	MQ	Bacteria; Proteobacteria; Gammaproteobacteria; Pseudomonadales; Porticoccaceae; HTCC2207	MetaBAT version 0.32.5, CheckM v1.0.11, GTDB database release 86, GTDB-tk version v0.1.6	95.43	0.74	2438092	2332	113	+	387	+	904
3300025620_18	Pelagic marine microbial communities from North Sea - COGITO_mtgs_110516 (SPAdes)	3300025620	MQ	Bacteria; Proteobacteria; Gammaproteobacteria; Pseudomonadales; Porticoccaceae; HTCC2207	MetaBAT version 0.32.4, CheckM v1.0.11, GTDB database release 86, GTDB-tk version v0.1.6	82.92	3.82	2307220	2335	230	+	318	+	855
3300025620_20	Pelagic marine microbial communities from North Sea - COGITO_mtgs_110516 (SPAdes)	3300025620	MQ	Bacteria; Proteobacteria; Gammaproteobacteria; Pseudomonadales; Porticoccaceae; HTCC2207; GCA_002334915.1	MetaBAT version 0.32.4, CheckM v1.0.11, GTDB database release 86, GTDB-tk version v0.1.6	94.27	7.79	2247295	2207	98	+	387	+	869
3300025637_13	Pelagic marine microbial communities from North Sea - COGITO_mtgs_110512 (SPAdes)	3300025637	MQ	Bacteria; Proteobacteria; Gammaproteobacteria; Pseudomonadales; Porticoccaceae; HTCC2207; GCA_002335945.1	MetaBAT version 0.32.4, CheckM v1.0.11, GTDB database release 86, GTDB-tk version v0.1.6	87.59	1.73	2599627	2455	128	-	NA	+	872
3300025640_16	Pelagic marine microbial communities from North Sea - COGITO_mtgs_110519 (SPAdes)	3300025640	HQ	Bacteria; Proteobacteria; Gammaproteobacteria; Pseudomonadales; Porticoccaceae; HTCC2207; GCA_002335945.1	MetaBAT version 0.32.4, CheckM v1.0.11, GTDB database release 86, GTDB-tk version v0.1.6	96.74	1.36	2736800	2630	117	-	NA	+	872
3300025640_27	Pelagic marine microbial communities from North Sea - COGITO_mtgs_110519 (SPAdes)	3300025640	MQ	Bacteria; Proteobacteria; Gammaproteobacteria; Pseudomonadales; Porticoccaceae; HTCC2207; GCA_002685195.1	MetaBAT version 0.32.4, CheckM v1.0.11, GTDB database release 86, GTDB-tk version v0.1.6	74.2	0.96	2308190	2344	182	-	NA	-	NA
3300025640_30	Pelagic marine microbial communities from North Sea - COGITO_mtgs_110519 (SPAdes)	3300025640	MQ	Bacteria; Proteobacteria; Gammaproteobacteria; Pseudomonadales; Porticoccaceae; HTCC2207; GCA_002334915.1	MetaBAT version 0.32.4, CheckM v1.0.11, GTDB database release 86, GTDB-tk version v0.1.6	83.21	6.79	2075347	2016	62	+	387	-	NA
3300025658_16	Marine microbial communities from expanding oxygen minimum zones in the Saanich Inlet - SI072_LV_10m_DNA (SPAdes)	3300025658	MQ	Bacteria; Proteobacteria; Gammaproteobacteria; Pseudomonadales; Porticoccaceae; HTCC2207; GCA_002685195.1	MetaBAT version 0.32.4, CheckM v1.0.11, GTDB database release 86, GTDB-tk version v0.1.6	77.78	3.33	2055915	2100	243	+	341408	-	NA
3300025672_14	Marine microbial communities from expanding oxygen minimum zones in the Saanich Inlet - Saanich Inlet SI073_LV_135m_DNA (SPAdes)	3300025672	MQ	Bacteria; Proteobacteria; Gammaproteobacteria; Pseudomonadales; Porticoccaceae; HTCC2207	MetaBAT version 0.32.4, CheckM v1.0.11, GTDB database release 86, GTDB-tk version v0.1.6	78.16	1.98	1984534	2044	268	-	NA	-	NA
3300025681_16	Marine microbial communities from expanding oxygen minimum zones in the Saanich Inlet - SI075_LV_DNA_100m (SPAdes)	3300025681	MQ	Bacteria; Proteobacteria; Gammaproteobacteria; Pseudomonadales; Porticoccaceae; HTCC2207	MetaBAT version 0.32.4, CheckM v1.0.11, GTDB database release 86, GTDB-tk version v0.1.6	80.5	2.16	2018195	2077	263	-	NA	-	NA
3300025690_23	Pelagic marine microbial communities from North Sea - COGITO_mtgs_110331 (SPAdes)	3300025690	MQ	Bacteria; Proteobacteria; Gammaproteobacteria; Pseudomonadales; Porticoccaceae; HTCC2207; GCA_002685195.1	MetaBAT version 0.32.4, CheckM v1.0.11, GTDB database release 86, GTDB-tk version v0.1.6	74.54	3.64	1696867	1736	162	+	408	-	NA
3300025695_19	Marine microbial communities from expanding oxygen minimum zones in the Saanich Inlet - ESP_116LU_22_DNA (SPAdes)	3300025695	HQ	Bacteria; Proteobacteria; Gammaproteobacteria; Pseudomonadales; Porticoccaceae; HTCC2207	MetaBAT version 0.32.4, CheckM v1.0.11, GTDB database release 86, GTDB-tk version v0.1.6	97.78	1.46	2172828	2128	72	+	389	+	869
3300025704_39	Pelagic marine microbial communities from North Sea - COGITO_mtgs_120524 (SPAdes)	3300025704	MQ	Bacteria; Proteobacteria; Gammaproteobacteria; Pseudomonadales; Porticoccaceae; HTCC2207	MetaBAT version 0.32.4, CheckM v1.0.11, GTDB database release 86, GTDB-tk version v0.1.6	77.59	1.72	1368949	1386	96	-	NA	-	NA
3300025705_23	Marine microbial communities from expanding oxygen minimum zones in the Saanich Inlet - SI075_LV_DNA_10m (SPAdes)	3300025705	MQ	Bacteria; Proteobacteria; Gammaproteobacteria; Pseudomonadales; Porticoccaceae; HTCC2207; GCA_002685195.1	MetaBAT version 0.32.4, CheckM v1.0.11, GTDB database release 86, GTDB-tk version v0.1.6	71.55	0	1968102	2027	225	+	408	-	NA
3300025705_38	Marine microbial communities from expanding oxygen minimum zones in the Saanich Inlet - SI075_LV_DNA_10m (SPAdes)	3300025705	MQ	Bacteria; Proteobacteria; Gammaproteobacteria; Pseudomonadales; Porticoccaceae; HTCC2207	MetaBAT version 0.32.4, CheckM v1.0.11, GTDB database release 86, GTDB-tk version v0.1.6	72.44	3.87	1552424	1677	210	-	NA	-	NA
3300025719_17	Marine microbial communities from expanding oxygen minimum zones in the Saanich Inlet - SI074_LV_135m_DNA (SPAdes)	3300025719	MQ	Bacteria; Proteobacteria; Gammaproteobacteria; Pseudomonadales; Porticoccaceae; HTCC2207	MetaBAT version 0.32.4, CheckM v1.0.11, GTDB database release 86, GTDB-tk version v0.1.6	94.43	6.16	2555153	2471	141	-	NA	-	NA
3300025729_34	Marine microbial communities from expanding oxygen minimum zones in the Saanich Inlet - SI074_LV_150m_DNA (SPAdes)	3300025729	MQ	Bacteria; Proteobacteria; Gammaproteobacteria; Pseudomonadales; Porticoccaceae; HTCC2207	MetaBAT version 0.32.4, CheckM v1.0.11, GTDB database release 86, GTDB-tk version v0.1.6	71.29	0.2	1791430	1896	304	-	NA	-	NA
3300025767_17	Marine microbial communities from expanding oxygen minimum zones in the Saanich Inlet - ESP_105LU_22_DNA (SPAdes)	3300025767	MQ	Bacteria; Proteobacteria; Gammaproteobacteria; Pseudomonadales; Porticoccaceae; HTCC2207	MetaBAT version 0.32.4, CheckM v1.0.11, GTDB database release 86, GTDB-tk version v0.1.6	97.1	1.57	2523292	2349	38	+	385	+	878
3300025809_35	Pelagic marine microbial communities from North Sea - COGITO_mtgs_110523 (SPAdes)	3300025809	MQ	Bacteria; Proteobacteria; Gammaproteobacteria; Pseudomonadales; Porticoccaceae; HTCC2207; GCA_002334915.1	MetaBAT version 0.32.4, CheckM v1.0.11, GTDB database release 86, GTDB-tk version v0.1.6	89.4	0	2111867	2084	102	+	387	+	869
3300025849_38	Pelagic marine microbial communities from North Sea - COGITO_mtgs_120607 (SPAdes)	3300025849	MQ	Bacteria; Proteobacteria; Gammaproteobacteria; Pseudomonadales; Porticoccaceae; HTCC2207; HTCC2207 sp1	MetaBAT version 0.32.4, CheckM v1.0.11, GTDB database release 86, GTDB-tk version v0.1.6	77.59	0	1751369	1717	53	+	388	+	874
3300025870_22	Marine microbial communities from expanding oxygen minimum zones in the Saanich Inlet - SI037_S3LV_125m_DNA (SPAdes)	3300025870	MQ	Bacteria; Proteobacteria; Gammaproteobacteria; Pseudomonadales; Porticoccaceae; HTCC2207; HTCC2207 sp1	MetaBAT version 0.32.4, CheckM v1.0.11, GTDB database release 86, GTDB-tk version v0.1.6	77.42	4.14	1754321	1807	235	-	NA	+	874
3300025876_25	Pelagic Microbial community sample from North Sea - COGITO 998_met_06 (SPAdes)	3300025876	MQ	Bacteria; Proteobacteria; Gammaproteobacteria; Pseudomonadales; Porticoccaceae; HTCC2207; GCA_002335945.1	MetaBAT version 0.32.4, CheckM v1.0.11, GTDB database release 86, GTDB-tk version v0.1.6	88.33	2.59	2553856	2460	116	-	NA	+	872
3300025876_29	Pelagic Microbial community sample from North Sea - COGITO 998_met_06 (SPAdes)	3300025876	MQ	Bacteria; Proteobacteria; Gammaproteobacteria; Pseudomonadales; Porticoccaceae; HTCC2207; GCA_002334915.1	MetaBAT version 0.32.4, CheckM v1.0.11, GTDB database release 86, GTDB-tk version v0.1.6	94.55	1.73	2268570	2182	82	+	387	+	869
3300025879_17	Marine microbial communities from expanding oxygen minimum zones in the Saanich Inlet - ESP_85LU_5_DNA (SPAdes)	3300025879	HQ	Bacteria; Proteobacteria; Gammaproteobacteria; Pseudomonadales; Porticoccaceae; HTCC2207	MetaBAT version 0.32.4, CheckM v1.0.11, GTDB database release 86, GTDB-tk version v0.1.6	97.1	0.09	2075067	2041	75	+	389	+	895
3300026479_8	Seawater microbial communities from Monterey Bay, California, United States - 26D	3300026479	HQ	Bacteria; Proteobacteria; Gammaproteobacteria; Pseudomonadales; Porticoccaceae; HTCC2207	MetaBAT version 0.32.5, CheckM v1.0.11, GTDB database release 86, GTDB-tk version v0.1.6	97.96	0	2529025	2368	14	+	387	+	904
3300026483_10	Seawater microbial communities from Monterey Bay, California, United States - 23D	3300026483	HQ	Bacteria; Proteobacteria; Gammaproteobacteria; Pseudomonadales; Porticoccaceae; HTCC2207	MetaBAT version 0.32.5, CheckM v1.0.11, GTDB database release 86, GTDB-tk version v0.1.6	97.96	0.56	2485053	2339	31	+	387	+	904
3300026511_10	Seawater microbial communities from Monterey Bay, California, United States - 27D	3300026511	HQ	Bacteria; Proteobacteria; Gammaproteobacteria; Pseudomonadales; Porticoccaceae; HTCC2207	MetaBAT version 0.32.5, CheckM v1.0.11, GTDB database release 86, GTDB-tk version v0.1.6	96.48	1.85	2280413	2246	136	+	387	+	904
20160321_Bin_21_2	North Sea spring bloom‑associated bacterial community	NA	NA	NA	NA	100	0	2295511	NA	NA	+	385	+	878
20160412_Bin_52_2	North Sea spring bloom‑associated bacterial community	NA	NA	NA	NA	0	0	1705981	NA	NA	-	NA	-	NA
20160419_Bin_31_1	North Sea spring bloom‑associated bacterial community	NA	NA	NA	NA	99.2806	0	2257892	NA	NA	+	388	+	874
20160512_Bin_14_2	North Sea spring bloom‑associated bacterial community	NA	NA	NA	NA	100	0	2483033	NA	NA	-	NA	+	872
20160512_Bin_22_6	North Sea spring bloom‑associated bacterial community	NA	NA	NA	NA	100	0	2629243	NA	NA	-	NA	-	NA
20100420_Bin_40_1	North Sea spring bloom‑associated bacterial community	NA	NA	NA	NA	92.8058	0	2308911	NA	NA	-	NA	+	876
20100420_Bin_41_1	North Sea spring bloom‑associated bacterial community	NA	NA	NA	NA	87.0504	0.7194	2033054	NA	NA	-	NA	-	NA
20100423_Bin_61_1	North Sea spring bloom‑associated bacterial community	NA	NA	NA	NA	82.0144	0	1818214	NA	NA	-	NA	-	NA
20100504_Bin_6_2	North Sea spring bloom‑associated bacterial community	NA	NA	NA	NA	74.8201	2.1583	2309616	NA	NA	+	388	+	876
20110428_Bin_34_1	North Sea spring bloom‑associated bacterial community	NA	NA	NA	NA	89.9281	0	2539078	NA	NA	+	387	+	869
20110506_Bin_54_1	North Sea spring bloom‑associated bacterial community	NA	NA	NA	NA	92.8058	0	2516209	NA	NA	+	387	+	876
20110523_Bin_31_1	North Sea spring bloom‑associated bacterial community	NA	NA	NA	NA	97.8417	1.4388	2430205	NA	NA	+	408	-	NA
20120524_Bin_25_2	North Sea spring bloom‑associated bacterial community	NA	NA	NA	NA	83.4532	0.7194	2940447	NA	NA	-	NA	+	876
20120524_Bin_37_2	North Sea spring bloom‑associated bacterial community	NA	NA	NA	NA	92.0863	0.7194	1995416	NA	NA	+	374	+	873
ASP10_03a	Amundsen Sea polynya	NA	NA	NA	NA	100	0	3216550	NA	NA	-	NA	+	870

## Sheet: Table S4
Table S4. The relative abundance of the dddD and dmdA genes in Tara and polar ocean metagenomes.
Metagenome name	Gene abundance	Station	Latitude (°N)	Longitude (°E)	Gene	Group	Source
TARA_A100001011	3.70825e-07	TARA_030	33.9235	32.8118	dddD	DCM	Tara
TARA_A100001037	2.43746e-08	TARA_032	23.4183	37.245	dddD	DCM	Tara
TARA_A200000159	6.29546e-07	TARA_007	37.0541	1.9478	dddD	DCM	Tara
TARA_B000000441	9.16226e-09	TARA_065	-35.2421	26.3048	dddD	DCM	Tara
TARA_B100000029	5.2415e-09	TARA_034	18.4417	39.8567	dddD	DCM	Tara
TARA_B100000214	3.50622e-08	TARA_052	-16.9534	53.9601	dddD	DCM	Tara
TARA_B100000405	7.87299e-08	TARA_064	-29.5333	37.9117	dddD	DCM	Tara
TARA_B100000427	1.2206e-07	TARA_072	-8.7296	-17.9604	dddD	DCM	Tara
TARA_B100000482	9.19282e-08	TARA_068	-31.027	4.6802	dddD	DCM	Tara
TARA_B100000530	6.5454e-08	TARA_078	-30.1484	-43.2705	dddD	DCM	Tara
TARA_B100000581	1.16196e-07	TARA_111	-16.9587	-100.675	dddD	DCM	Tara
TARA_B100000700	2.27006e-08	TARA_122	-9.0063	-139.139	dddD	DCM	Tara
TARA_B100000767	2.1207e-06	TARA_082	-47.2007	-57.9446	dddD	DCM	Tara
TARA_B100000795	4.37862e-06	TARA_085	-62.2231	-49.2139	dddD	DCM	Tara
TARA_B100000902	3.07903e-09	TARA_102	-5.2669	-85.2732	dddD	DCM	Tara
TARA_B100000927	6.60822e-09	TARA_109	2.0299	-84.5546	dddD	DCM	Tara
TARA_B100000965	8.0394e-08	TARA_100	-12.9723	-96.0122	dddD	DCM	Tara
TARA_B100001029	8.65939e-09	TARA_098	-25.826	-111.729	dddD	DCM	Tara
TARA_B100001059	8.59198e-07	TARA_093	-33.9116	-73.0537	dddD	DCM	Tara
TARA_B100001094	1.78341e-07	TARA_133	35.4002	-127.75	dddD	DCM	Tara
TARA_B100001113	2.39051e-08	TARA_110	-1.9002	-84.6265	dddD	DCM	Tara
TARA_B100001559	1.2005e-07	TARA_151	36.1811	-28.9373	dddD	DCM	Tara
TARA_B100001778	1.62107e-07	TARA_150	35.8427	-37.1526	dddD	DCM	Tara
TARA_B100001996	1.46279e-09	TARA_138	6.3378	-102.954	dddD	DCM	Tara
TARA_B100002052	7.58402e-09	TARA_142	25.6168	-88.4532	dddD	DCM	Tara
TARA_B110000044	2.7193e-06	TARA_168	72.5432	44.102	dddD	DCM	Tara
TARA_B110000085	1.43764e-05	TARA_173	78.9354	79.0604	dddD	DCM	Tara
TARA_B110000091	2.06016e-05	TARA_173	78.9354	79.0604	dddD	DCM	Tara
TARA_B110000235	8.94195e-06	TARA_188	78.3555	91.6084	dddD	DCM	Tara
TARA_B110000255	1.04186e-05	TARA_189	77.9668	116.656	dddD	DCM	Tara
TARA_B110000906	9.9584e-06	TARA_201	74.3386	-85.6208	dddD	DCM	Tara
TARA_B110000966	2.232e-05	TARA_194	73.3275	-168.814	dddD	DCM	Tara
TARA_B110001437	1.98286e-06	TARA_155	54.5451	-16.7943	dddD	DCM	Tara
TARA_B110001446	4.56828e-06	TARA_158	67.161	0.3964	dddD	DCM	Tara
TARA_E500000081	1.77713e-07	TARA_023	42.1735	17.7252	dddD	DCM	Tara
TARA_E500000331	5.34533e-07	TARA_025	39.3991	19.3997	dddD	DCM	Tara
TARA_S200000501	4.78552e-07	TARA_018	35.7528	14.2765	dddD	DCM	Tara
TARA_X000000368	1.0934e-07	TARA_004	36.5533	-6.5669	dddD	DCM	Tara
TARA_X000001036	2.33077e-07	TARA_009	39.0609	5.9422	dddD	DCM	Tara
N09	3.39506e-06	Arctic Polar	85.02	43.08	dddD	MES	PolarData
N13	9.37398e-06	Arctic Polar	74.33	2.34	dddD	MES	PolarData
N17	5.37417e-06	Arctic Polar	70.2	4.01	dddD	MES	PolarData
N21	3.50633e-06	Arctic Polar	75	-151.19	dddD	MES	PolarData
N42	3.80432e-06	Arctic Polar	82.05	168.01	dddD	MES	PolarData
N43	7.8643e-06	Arctic Polar	82.05	168.01	dddD	MES	PolarData
S11	1.29119e-06	Antarctic Polar	-69.94	-115.24	dddD	MES	PolarData
S12	8.21015e-07	Antarctic Polar	-69.94	-115.24	dddD	MES	PolarData
S13	8.19587e-07	Antarctic Polar	-69.94	-115.24	dddD	MES	PolarData
S17	1.67145e-06	Antarctic Polar	-67.02	-110	dddD	MES	PolarData
S20	1.10414e-06	Antarctic Polar	-68.01	-120	dddD	MES	PolarData
TARA_B100000470	3.66657e-08	TARA_068	-31.0198	4.6685	dddD	MES	Tara
TARA_B100000508	1.79721e-08	TARA_072	-8.7986	-17.9034	dddD	MES	Tara
TARA_B100000678	1.53016e-08	TARA_122	-8.9729	-139.239	dddD	MES	Tara
TARA_B100000809	8.15317e-08	TARA_085	-61.9689	-49.5017	dddD	MES	Tara
TARA_B100000929	2.96127e-09	TARA_109	2.0649	-84.5546	dddD	MES	Tara
TARA_B100000953	1.48204e-09	TARA_102	-5.261	-85.1678	dddD	MES	Tara
TARA_B100001079	9.17496e-09	TARA_110	-1.8902	-84.6141	dddD	MES	Tara
TARA_B100001105	5.69463e-08	TARA_133	35.2698	-127.727	dddD	MES	Tara
TARA_B100001146	2.54586e-08	TARA_145	39.2392	-70.0343	dddD	MES	Tara
TARA_B100001167	5.50721e-09	TARA_146	34.6663	-71.2907	dddD	MES	Tara
TARA_B100001765	1.24169e-08	TARA_149	34.0771	-49.8233	dddD	MES	Tara
TARA_B110000200	1.42119e-06	TARA_163	76.1246	1.3648	dddD	MES	Tara
TARA_B110000257	1.98863e-06	TARA_189	78.0391	116.41	dddD	MES	Tara
TARA_B110000436	1.08629e-06	TARA_210	61.5754	-55.9846	dddD	MES	Tara
TARA_B110000465	4.35829e-06	TARA_209	64.7	-52.996	dddD	MES	Tara
TARA_B110000494	4.32848e-06	TARA_206	70.9433	-53.5127	dddD	MES	Tara
TARA_B110000878	7.29847e-06	TARA_205	72.4456	-71.8814	dddD	MES	Tara
TARA_B110000913	1.39535e-05	TARA_201	74.305	-85.6552	dddD	MES	Tara
TARA_B110001440	2.42134e-08	TARA_155	54.5742	-16.8345	dddD	MES	Tara
TARA_B110001449	6.62355e-07	TARA_158	67.1675	0.2177	dddD	MES	Tara
N02	1.13992e-06	Arctic Polar	75.77	142.96	dddD	SRF	PolarData
N06	8.76445e-07	Arctic Polar	70.21	-121.22	dddD	SRF	PolarData
N07	8.86368e-07	Arctic Polar	72.23	-72.46	dddD	SRF	PolarData
N08	1.71839e-05	Arctic Polar	85.02	43.08	dddD	SRF	PolarData
N20	1.06148e-06	Arctic Polar	75	-151.19	dddD	SRF	PolarData
N22	2.57601e-06	Arctic Polar	84.6	111.08	dddD	SRF	PolarData
N25	1.67867e-06	Arctic Polar	80.03	179.55	dddD	SRF	PolarData
N38	4.97789e-06	Arctic Polar	52.76	169.45	dddD	SRF	PolarData
N40	1.83627e-05	Arctic Polar	82.05	168.01	dddD	SRF	PolarData
N41	8.5902e-07	Arctic Polar	82.05	168.01	dddD	SRF	PolarData
S05	1.232e-06	Antarctic Polar	-67.77	-89.29	dddD	SRF	PolarData
S19	9.9512e-07	Antarctic Polar	-68.01	-120	dddD	SRF	PolarData
S31	1.74159e-06	Antarctic Polar	-70.75	-169	dddD	SRF	PolarData
TARA_A100000164	3.59674e-07	TARA_018	35.759	14.2574	dddD	SRF	Tara
TARA_A100001015	1.88423e-07	TARA_030	33.9179	32.898	dddD	SRF	Tara
TARA_A100001035	8.01486e-09	TARA_032	23.36	37.2183	dddD	SRF	Tara
TARA_A100001403	4.10637e-08	TARA_031	27.16	34.835	dddD	SRF	Tara
TARA_A200000113	6.1982e-08	TARA_007	37.051	1.9378	dddD	SRF	Tara
TARA_B000000437	8.89564e-09	TARA_065	-35.1728	26.2868	dddD	SRF	Tara
TARA_B000000475	2.77369e-08	TARA_066	-34.9449	17.9189	dddD	SRF	Tara
TARA_B000000609	2.28887e-09	TARA_056	-15.3424	43.2965	dddD	SRF	Tara
TARA_B100000401	1.76754e-08	TARA_064	-29.5019	37.9889	dddD	SRF	Tara
TARA_B100000424	4.31437e-08	TARA_072	-8.7789	-17.9099	dddD	SRF	Tara
TARA_B100000459	1.38134e-07	TARA_070	-20.4091	-3.1759	dddD	SRF	Tara
TARA_B100000475	5.76827e-08	TARA_068	-31.0266	4.665	dddD	SRF	Tara
TARA_B100000497	1.57147e-06	TARA_067	-32.2401	17.7103	dddD	SRF	Tara
TARA_B100000524	1.31053e-07	TARA_078	-30.1367	-43.2899	dddD	SRF	Tara
TARA_B100000578	6.70593e-09	TARA_111	-16.9601	-100.633	dddD	SRF	Tara
TARA_B100000609	3.32273e-09	TARA_128	0.0003	-153.676	dddD	SRF	Tara
TARA_B100000674	8.14794e-08	TARA_124	-9.1504	-140.522	dddD	SRF	Tara
TARA_B100000683	4.33994e-08	TARA_123	-8.9068	-140.283	dddD	SRF	Tara
TARA_B100000768	2.98118e-06	TARA_082	-47.1863	-58.2902	dddD	SRF	Tara
TARA_B100000780	4.70711e-07	TARA_084	-60.2287	-60.6476	dddD	SRF	Tara
TARA_B100000787	6.91063e-07	TARA_085	-62.0385	-49.529	dddD	SRF	Tara
TARA_B100000886	3.11916e-09	TARA_099	-21.146	-104.787	dddD	SRF	Tara
TARA_B100001057	4.13369e-08	TARA_094	-32.7971	-87.0693	dddD	SRF	Tara
TARA_B100001063	1.6286e-07	TARA_093	-34.0614	-73.1066	dddD	SRF	Tara
TARA_B100001093	2.9001e-07	TARA_133	35.3671	-127.742	dddD	SRF	Tara
TARA_B100001109	5.58775e-09	TARA_110	-2.0133	-84.589	dddD	SRF	Tara
TARA_B100001115	1.747e-07	TARA_122	-8.9971	-139.196	dddD	SRF	Tara
TARA_B100001142	8.82128e-07	TARA_145	39.2305	-70.0377	dddD	SRF	Tara
TARA_B100001173	7.47016e-08	TARA_152	43.6792	-16.8344	dddD	SRF	Tara
TARA_B100001540	3.51003e-08	TARA_146	34.6712	-71.3093	dddD	SRF	Tara
TARA_B100001564	9.51793e-08	TARA_151	36.1715	-29.023	dddD	SRF	Tara
TARA_B100001741	8.04966e-08	TARA_148	31.6948	-64.2489	dddD	SRF	Tara
TARA_B100001758	3.14186e-08	TARA_149	34.1132	-49.9181	dddD	SRF	Tara
TARA_B100001769	1.0094e-07	TARA_150	35.9346	-37.3032	dddD	SRF	Tara
TARA_B100001989	2.23388e-09	TARA_138	6.3332	-102.943	dddD	SRF	Tara
TARA_B100002051	5.13297e-09	TARA_142	25.5264	-88.394	dddD	SRF	Tara
TARA_B110000023	2.8166e-06	TARA_168	72.5128	44.0775	dddD	SRF	Tara
TARA_B110000083	1.93526e-05	TARA_173	78.9564	79.4201	dddD	SRF	Tara
TARA_B110000110	1.05583e-05	TARA_175	79.2233	66.3435	dddD	SRF	Tara
TARA_B110000204	2.08416e-05	TARA_178	77.1604	73.2057	dddD	SRF	Tara
TARA_B110000233	8.89562e-06	TARA_188	78.2518	91.8557	dddD	SRF	Tara
TARA_B110000253	1.15409e-05	TARA_189	77.9028	117.155	dddD	SRF	Tara
TARA_B110000303	9.84897e-06	TARA_196	71.8895	-154.91	dddD	SRF	Tara
TARA_B110000457	3.11814e-06	TARA_209	64.7127	-53.0106	dddD	SRF	Tara
TARA_B110000481	3.65557e-06	TARA_206	70.9574	-53.5989	dddD	SRF	Tara
TARA_B110000857	1.60611e-06	TARA_208	69.1136	-51.5086	dddD	SRF	Tara
TARA_B110000875	1.4982e-05	TARA_205	72.4693	-71.892	dddD	SRF	Tara
TARA_B110000901	2.20829e-05	TARA_201	74.2987	-85.7806	dddD	SRF	Tara
TARA_B110000969	1.59316e-05	TARA_194	73.3833	-168.133	dddD	SRF	Tara
TARA_B110000975	7.47531e-06	TARA_193	71.0704	174.992	dddD	SRF	Tara
TARA_B110001435	1.49159e-06	TARA_155	54.5305	-16.9377	dddD	SRF	Tara
TARA_B110001444	4.89481e-06	TARA_158	67.141	0.2355	dddD	SRF	Tara
TARA_B110001467	1.95121e-05	TARA_163	76.1825	1.3918	dddD	SRF	Tara
TARA_E500000075	7.28162e-07	TARA_023	42.2038	17.715	dddD	SRF	Tara
TARA_E500000178	5.7766e-07	TARA_025	39.3888	19.3905	dddD	SRF	Tara
TARA_X000000263	2.77778e-07	TARA_004	36.5533	-6.5669	dddD	SRF	Tara
TARA_X000000950	2.16421e-08	TARA_009	39.1633	5.916	dddD	SRF	Tara
TARA_A100001011	3.67773e-06	TARA_030	33.9235	32.8118	dmdA	DCM	Tara
TARA_A100001037	2.47694e-07	TARA_032	23.4183	37.245	dmdA	DCM	Tara
TARA_A200000159	1.7903e-06	TARA_007	37.0541	1.9478	dmdA	DCM	Tara
TARA_B000000441	1.16134e-07	TARA_065	-35.2421	26.3048	dmdA	DCM	Tara
TARA_B000000477	1.11022e-06	TARA_066	-34.8901	18.0459	dmdA	DCM	Tara
TARA_B000000557	1.91757e-06	TARA_058	-17.2855	42.2866	dmdA	DCM	Tara
TARA_B100000035	4.10711e-08	TARA_036	20.8222	63.5133	dmdA	DCM	Tara
TARA_B100000073	2.49603e-08	TARA_038	19.0284	64.5126	dmdA	DCM	Tara
TARA_B100000085	1.51392e-06	TARA_039	18.5839	66.4727	dmdA	DCM	Tara
TARA_B100000214	2.32938e-07	TARA_052	-16.9534	53.9601	dmdA	DCM	Tara
TARA_B100000287	8.99354e-09	TARA_041	14.5536	70.0128	dmdA	DCM	Tara
TARA_B100000405	4.31641e-07	TARA_064	-29.5333	37.9117	dmdA	DCM	Tara
TARA_B100000427	3.95213e-07	TARA_072	-8.7296	-17.9604	dmdA	DCM	Tara
TARA_B100000482	2.30094e-07	TARA_068	-31.027	4.6802	dmdA	DCM	Tara
TARA_B100000519	4.13691e-07	TARA_076	-21.0292	-35.3498	dmdA	DCM	Tara
TARA_B100000530	1.09317e-06	TARA_078	-30.1484	-43.2705	dmdA	DCM	Tara
TARA_B100000581	4.03747e-07	TARA_111	-16.9587	-100.675	dmdA	DCM	Tara
TARA_B100000614	6.15164e-07	TARA_128	0.0222	-153.686	dmdA	DCM	Tara
TARA_B100000700	6.66261e-08	TARA_122	-9.0063	-139.139	dmdA	DCM	Tara
TARA_B100000767	6.00839e-05	TARA_082	-47.2007	-57.9446	dmdA	DCM	Tara
TARA_B100000795	9.66948e-05	TARA_085	-62.2231	-49.2139	dmdA	DCM	Tara
TARA_B100000902	4.38813e-07	TARA_102	-5.2669	-85.2732	dmdA	DCM	Tara
TARA_B100000927	8.29429e-07	TARA_109	2.0299	-84.5546	dmdA	DCM	Tara
TARA_B100000945	2.90316e-07	TARA_112	-23.2189	-129.5	dmdA	DCM	Tara
TARA_B100000959	7.18677e-09	TARA_100	-12.9794	-96.0232	dmdA	DCM	Tara
TARA_B100000965	5.08671e-07	TARA_100	-12.9723	-96.0122	dmdA	DCM	Tara
TARA_B100001029	1.92742e-07	TARA_098	-25.826	-111.729	dmdA	DCM	Tara
TARA_B100001059	4.45561e-06	TARA_093	-33.9116	-73.0537	dmdA	DCM	Tara
TARA_B100001094	5.3157e-06	TARA_133	35.4002	-127.75	dmdA	DCM	Tara
TARA_B100001113	1.79012e-07	TARA_110	-1.9002	-84.6265	dmdA	DCM	Tara
TARA_B100001559	2.48344e-06	TARA_151	36.1811	-28.9373	dmdA	DCM	Tara
TARA_B100001778	6.97509e-07	TARA_150	35.8427	-37.1526	dmdA	DCM	Tara
TARA_B100001996	9.19568e-09	TARA_138	6.3378	-102.954	dmdA	DCM	Tara
TARA_B100002052	1.07907e-07	TARA_142	25.6168	-88.4532	dmdA	DCM	Tara
TARA_B110000044	3.41928e-05	TARA_168	72.5432	44.102	dmdA	DCM	Tara
TARA_B110000085	0.000159895	TARA_173	78.9354	79.0604	dmdA	DCM	Tara
TARA_B110000091	0.00014865	TARA_173	78.9354	79.0604	dmdA	DCM	Tara
TARA_B110000235	6.21098e-05	TARA_188	78.3555	91.6084	dmdA	DCM	Tara
TARA_B110000255	0.000114215	TARA_189	77.9668	116.656	dmdA	DCM	Tara
TARA_B110000906	0.000119572	TARA_201	74.3386	-85.6208	dmdA	DCM	Tara
TARA_B110000966	0.000112561	TARA_194	73.3275	-168.814	dmdA	DCM	Tara
TARA_B110001437	4.12767e-05	TARA_155	54.5451	-16.7943	dmdA	DCM	Tara
TARA_B110001446	2.19519e-05	TARA_158	67.161	0.3964	dmdA	DCM	Tara
TARA_E500000081	2.07681e-06	TARA_023	42.1735	17.7252	dmdA	DCM	Tara
TARA_E500000331	2.03656e-06	TARA_025	39.3991	19.3997	dmdA	DCM	Tara
TARA_S200000501	3.43822e-06	TARA_018	35.7528	14.2765	dmdA	DCM	Tara
TARA_X000000368	2.7361e-06	TARA_004	36.5533	-6.5669	dmdA	DCM	Tara
TARA_X000001036	2.2648e-06	TARA_009	39.0609	5.9422	dmdA	DCM	Tara
N09	2.51711e-06	Arctic Polar	85.02	43.08	dmdA	MES	PolarData
N12	1.26557e-06	Arctic Polar	74.33	2.34	dmdA	MES	PolarData
N13	6.00495e-05	Arctic Polar	74.33	2.34	dmdA	MES	PolarData
N14	1.42624e-05	Arctic Polar	74.33	2.34	dmdA	MES	PolarData
N16	7.90605e-06	Arctic Polar	70.2	4.01	dmdA	MES	PolarData
N17	3.05405e-05	Arctic Polar	70.2	4.01	dmdA	MES	PolarData
N21	4.4416e-06	Arctic Polar	75	-151.19	dmdA	MES	PolarData
N27	1.25683e-06	Arctic Polar	80.03	179.55	dmdA	MES	PolarData
N29	5.192e-07	Arctic Polar	58.1	176.4	dmdA	MES	PolarData
N42	8.72187e-06	Arctic Polar	82.05	168.01	dmdA	MES	PolarData
N43	8.27146e-06	Arctic Polar	82.05	168.01	dmdA	MES	PolarData
S11	7.27155e-05	Antarctic Polar	-69.94	-115.24	dmdA	MES	PolarData
S12	1.85211e-05	Antarctic Polar	-69.94	-115.24	dmdA	MES	PolarData
S13	8.1714e-07	Antarctic Polar	-69.94	-115.24	dmdA	MES	PolarData
S16	4.2602e-06	Antarctic Polar	-67.02	-110	dmdA	MES	PolarData
S17	1.70313e-05	Antarctic Polar	-67.02	-110	dmdA	MES	PolarData
TARA_B000000460	6.79881e-09	TARA_065	-35.1889	26.2905	dmdA	MES	Tara
TARA_B100000378	2.73594e-07	TARA_056	-15.3379	43.2948	dmdA	MES	Tara
TARA_B100000408	1.20649e-08	TARA_064	-29.5046	37.9599	dmdA	MES	Tara
TARA_B100000470	2.04398e-07	TARA_068	-31.0198	4.6685	dmdA	MES	Tara
TARA_B100000508	2.79412e-06	TARA_072	-8.7986	-17.9034	dmdA	MES	Tara
TARA_B100000678	1.07128e-07	TARA_122	-8.9729	-139.239	dmdA	MES	Tara
TARA_B100000745	9.86154e-07	TARA_078	-30.1471	-43.2915	dmdA	MES	Tara
TARA_B100000749	2.54013e-08	TARA_076	-20.9315	-35.1794	dmdA	MES	Tara
TARA_B100000809	2.14173e-05	TARA_085	-61.9689	-49.5017	dmdA	MES	Tara
TARA_B100000949	4.06036e-09	TARA_112	-23.2232	-129.599	dmdA	MES	Tara
TARA_B100000953	4.91092e-09	TARA_102	-5.261	-85.1678	dmdA	MES	Tara
TARA_B100001013	3.32376e-08	TARA_098	-25.8076	-111.691	dmdA	MES	Tara
TARA_B100001079	6.47712e-08	TARA_110	-1.8902	-84.6141	dmdA	MES	Tara
TARA_B100001105	1.97256e-07	TARA_133	35.2698	-127.727	dmdA	MES	Tara
TARA_B100001146	2.08471e-07	TARA_145	39.2392	-70.0343	dmdA	MES	Tara
TARA_B100001167	9.67973e-08	TARA_146	34.6663	-71.2907	dmdA	MES	Tara
TARA_B100001179	1.27364e-09	TARA_152	43.7182	-16.8714	dmdA	MES	Tara
TARA_B100001245	1.62831e-08	TARA_132	31.528	-159.022	dmdA	MES	Tara
TARA_B100001765	3.40362e-08	TARA_149	34.0771	-49.8233	dmdA	MES	Tara
TARA_B100002049	4.78447e-08	TARA_142	25.6236	-88.45	dmdA	MES	Tara
TARA_B110000200	1.40853e-05	TARA_163	76.1246	1.3648	dmdA	MES	Tara
TARA_B110000257	9.31155e-06	TARA_189	78.0391	116.41	dmdA	MES	Tara
TARA_B110000436	9.45287e-06	TARA_210	61.5754	-55.9846	dmdA	MES	Tara
TARA_B110000465	2.87164e-05	TARA_209	64.7	-52.996	dmdA	MES	Tara
TARA_B110000494	2.62157e-05	TARA_206	70.9433	-53.5127	dmdA	MES	Tara
TARA_B110000878	5.1505e-05	TARA_205	72.4456	-71.8814	dmdA	MES	Tara
TARA_B110000913	5.01831e-05	TARA_201	74.305	-85.6552	dmdA	MES	Tara
TARA_B110001440	9.51555e-07	TARA_155	54.5742	-16.8345	dmdA	MES	Tara
TARA_B110001449	6.99783e-06	TARA_158	67.1675	0.2177	dmdA	MES	Tara
N02	3.70282e-05	Arctic Polar	75.77	142.96	dmdA	SRF	PolarData
N05	1.3434e-05	Arctic Polar	78.95	12	dmdA	SRF	PolarData
N06	2.41131e-05	Arctic Polar	70.21	-121.22	dmdA	SRF	PolarData
N07	7.28209e-06	Arctic Polar	72.23	-72.46	dmdA	SRF	PolarData
N08	5.15533e-05	Arctic Polar	85.02	43.08	dmdA	SRF	PolarData
N20	7.17137e-05	Arctic Polar	75	-151.19	dmdA	SRF	PolarData
N22	3.0191e-06	Arctic Polar	84.6	111.08	dmdA	SRF	PolarData
N25	2.50311e-05	Arctic Polar	80.03	179.55	dmdA	SRF	PolarData
N28	3.82796e-06	Arctic Polar	58.1	176.4	dmdA	SRF	PolarData
N35	4.20707e-05	Arctic Polar	56.33	-46.99	dmdA	SRF	PolarData
N38	3.26388e-05	Arctic Polar	52.76	169.45	dmdA	SRF	PolarData
N40	4.35405e-05	Arctic Polar	82.05	168.01	dmdA	SRF	PolarData
N47	1.13578e-06	Arctic Polar	74.99	-159.86	dmdA	SRF	PolarData
S05	4.36861e-05	Antarctic Polar	-67.77	-89.29	dmdA	SRF	PolarData
S06	3.19286e-07	Antarctic Polar	-70.05	-112.73	dmdA	SRF	PolarData
S07	1.83477e-06	Antarctic Polar	-76.96	173.02	dmdA	SRF	PolarData
S08	2.16653e-05	Antarctic Polar	-64.35	125.22	dmdA	SRF	PolarData
S09	1.27683e-05	Antarctic Polar	-66.58	70.56	dmdA	SRF	PolarData
S10	2.73426e-05	Antarctic Polar	-60.01	73.61	dmdA	SRF	PolarData
S15	4.88861e-05	Antarctic Polar	-67.02	-110	dmdA	SRF	PolarData
TARA_A100000164	2.62907e-06	TARA_018	35.759	14.2574	dmdA	SRF	Tara
TARA_A100001015	3.37202e-06	TARA_030	33.9179	32.898	dmdA	SRF	Tara
TARA_A100001035	8.69386e-07	TARA_032	23.36	37.2183	dmdA	SRF	Tara
TARA_A100001234	2.09945e-08	TARA_033	21.9467	38.2517	dmdA	SRF	Tara
TARA_A100001403	2.69507e-06	TARA_031	27.16	34.835	dmdA	SRF	Tara
TARA_A200000113	4.81435e-06	TARA_007	37.051	1.9378	dmdA	SRF	Tara
TARA_B000000437	1.21923e-07	TARA_065	-35.1728	26.2868	dmdA	SRF	Tara
TARA_B000000475	1.62573e-06	TARA_066	-34.9449	17.9189	dmdA	SRF	Tara
TARA_B000000532	7.97224e-07	TARA_062	-22.3368	40.3412	dmdA	SRF	Tara
TARA_B000000565	3.38174e-07	TARA_057	-17.0248	42.7401	dmdA	SRF	Tara
TARA_B000000609	1.71841e-06	TARA_056	-15.3424	43.2965	dmdA	SRF	Tara
TARA_B100000034	5.24423e-08	TARA_036	20.8183	63.5047	dmdA	SRF	Tara
TARA_B100000066	2.27731e-07	TARA_038	19.0393	64.4913	dmdA	SRF	Tara
TARA_B100000123	2.96667e-06	TARA_042	6.0001	73.8955	dmdA	SRF	Tara
TARA_B100000161	4.45531e-06	TARA_045	0.0033	71.6428	dmdA	SRF	Tara
TARA_B100000212	2.87667e-06	TARA_052	-16.957	53.9801	dmdA	SRF	Tara
TARA_B100000242	4.73749e-06	TARA_048	-9.3921	66.4228	dmdA	SRF	Tara
TARA_B100000282	3.02418e-06	TARA_041	14.6059	69.9776	dmdA	SRF	Tara
TARA_B100000401	2.96378e-07	TARA_064	-29.5019	37.9889	dmdA	SRF	Tara
TARA_B100000424	4.08708e-06	TARA_072	-8.7789	-17.9099	dmdA	SRF	Tara
TARA_B100000459	5.94592e-07	TARA_070	-20.4091	-3.1759	dmdA	SRF	Tara
TARA_B100000475	3.86292e-07	TARA_068	-31.0266	4.665	dmdA	SRF	Tara
TARA_B100000497	1.80235e-05	TARA_067	-32.2401	17.7103	dmdA	SRF	Tara
TARA_B100000513	1.60547e-05	TARA_076	-20.9354	-35.1803	dmdA	SRF	Tara
TARA_B100000524	8.10277e-06	TARA_078	-30.1367	-43.2899	dmdA	SRF	Tara
TARA_B100000578	2.29655e-06	TARA_111	-16.9601	-100.633	dmdA	SRF	Tara
TARA_B100000609	1.27465e-06	TARA_128	0.0003	-153.676	dmdA	SRF	Tara
TARA_B100000674	3.732e-07	TARA_124	-9.1504	-140.522	dmdA	SRF	Tara
TARA_B100000683	6.97124e-08	TARA_123	-8.9068	-140.283	dmdA	SRF	Tara
TARA_B100000768	6.56399e-05	TARA_082	-47.1863	-58.2902	dmdA	SRF	Tara
TARA_B100000780	0.000162	TARA_084	-60.2287	-60.6476	dmdA	SRF	Tara
TARA_B100000787	0.000159947	TARA_085	-62.0385	-49.529	dmdA	SRF	Tara
TARA_B100000886	9.83645e-06	TARA_099	-21.146	-104.787	dmdA	SRF	Tara
TARA_B100000900	2.42144e-07	TARA_102	-5.2529	-85.1545	dmdA	SRF	Tara
TARA_B100000925	6.51884e-07	TARA_109	1.9928	-84.5766	dmdA	SRF	Tara
TARA_B100000941	5.4495e-06	TARA_112	-23.2811	-129.395	dmdA	SRF	Tara
TARA_B100000963	5.80723e-06	TARA_100	-13.0023	-95.9759	dmdA	SRF	Tara
TARA_B100000989	1.01142e-05	TARA_096	-29.7238	-101.16	dmdA	SRF	Tara
TARA_B100001027	1.24146e-05	TARA_098	-25.8051	-111.72	dmdA	SRF	Tara
TARA_B100001057	1.8109e-06	TARA_094	-32.7971	-87.0693	dmdA	SRF	Tara
TARA_B100001063	3.55678e-06	TARA_093	-34.0614	-73.1066	dmdA	SRF	Tara
TARA_B100001093	1.25788e-05	TARA_133	35.3671	-127.742	dmdA	SRF	Tara
TARA_B100001109	2.52517e-07	TARA_110	-2.0133	-84.589	dmdA	SRF	Tara
TARA_B100001115	7.13478e-07	TARA_122	-8.9971	-139.196	dmdA	SRF	Tara
TARA_B100001121	3.59913e-08	TARA_125	-8.9111	-142.557	dmdA	SRF	Tara
TARA_B100001142	6.99164e-06	TARA_145	39.2305	-70.0377	dmdA	SRF	Tara
TARA_B100001173	7.28695e-07	TARA_152	43.6792	-16.8344	dmdA	SRF	Tara
TARA_B100001248	8.81752e-06	TARA_132	31.5213	-158.996	dmdA	SRF	Tara
TARA_B100001287	9.97843e-08	TARA_137	14.2035	-116.626	dmdA	SRF	Tara
TARA_B100001540	6.54095e-08	TARA_146	34.6712	-71.3093	dmdA	SRF	Tara
TARA_B100001564	2.9181e-06	TARA_151	36.1715	-29.023	dmdA	SRF	Tara
TARA_B100001741	3.20683e-07	TARA_148	31.6948	-64.2489	dmdA	SRF	Tara
TARA_B100001758	8.98661e-08	TARA_149	34.1132	-49.9181	dmdA	SRF	Tara
TARA_B100001769	7.01235e-07	TARA_150	35.9346	-37.3032	dmdA	SRF	Tara
TARA_B100001939	6.46177e-07	TARA_141	9.8481	-80.0454	dmdA	SRF	Tara
TARA_B100001989	3.87898e-06	TARA_138	6.3332	-102.943	dmdA	SRF	Tara
TARA_B100002019	8.417e-07	TARA_140	7.4122	-79.3017	dmdA	SRF	Tara
TARA_B100002051	5.77616e-08	TARA_142	25.5264	-88.394	dmdA	SRF	Tara
TARA_B110000023	2.77346e-05	TARA_168	72.5128	44.0775	dmdA	SRF	Tara
TARA_B110000083	0.000184843	TARA_173	78.9564	79.4201	dmdA	SRF	Tara
TARA_B110000110	0.000169423	TARA_175	79.2233	66.3435	dmdA	SRF	Tara
TARA_B110000204	8.05382e-05	TARA_178	77.1604	73.2057	dmdA	SRF	Tara
TARA_B110000233	8.01664e-05	TARA_188	78.2518	91.8557	dmdA	SRF	Tara
TARA_B110000253	0.000139109	TARA_189	77.9028	117.155	dmdA	SRF	Tara
TARA_B110000303	7.2684e-05	TARA_196	71.8895	-154.91	dmdA	SRF	Tara
TARA_B110000457	6.32825e-05	TARA_209	64.7127	-53.0106	dmdA	SRF	Tara
TARA_B110000481	4.64219e-05	TARA_206	70.9574	-53.5989	dmdA	SRF	Tara
TARA_B110000857	3.46539e-05	TARA_208	69.1136	-51.5086	dmdA	SRF	Tara
TARA_B110000875	0.000176635	TARA_205	72.4693	-71.892	dmdA	SRF	Tara
TARA_B110000901	5.80029e-05	TARA_201	74.2987	-85.7806	dmdA	SRF	Tara
TARA_B110000969	5.78346e-05	TARA_194	73.3833	-168.133	dmdA	SRF	Tara
TARA_B110000975	6.18904e-05	TARA_193	71.0704	174.992	dmdA	SRF	Tara
TARA_B110001435	2.93131e-05	TARA_155	54.5305	-16.9377	dmdA	SRF	Tara
TARA_B110001444	0.000147302	TARA_158	67.141	0.2355	dmdA	SRF	Tara
TARA_B110001467	0.000128867	TARA_163	76.1825	1.3918	dmdA	SRF	Tara
TARA_E500000075	8.28959e-06	TARA_023	42.2038	17.715	dmdA	SRF	Tara
TARA_E500000178	7.58323e-06	TARA_025	39.3888	19.3905	dmdA	SRF	Tara
TARA_X000000263	7.4345e-06	TARA_004	36.5533	-6.5669	dmdA	SRF	Tara
TARA_X000000950	4.52117e-06	TARA_009	39.1633	5.916	dmdA	SRF	Tara
DCM: deep chlorophyll maximum layer
MES: mesopelagic zone

## Sheet: Table S5
Table S5. The relative abundance of the dddD and dmdA transcripts in Tara and Arctic ocean metatranscriptomes.
metatranscriptome name	Gene abundance	Station	Latitude (°N)	Longitude (°E)	Gene	Group	Source
TARA_B100000493	1.87415e-07	TARA_067	-32.2401	17.7103	dddD	Surface	Tara
TARA_B100000436	7.13634e-08	TARA_071	-9.3	-9.5587	dddD	Surface	Tara
TARA_B100000420	5.34283e-08	TARA_072	-8.7789	-17.9099	dddD	Surface	Tara
TARA_B100000713	3.84675e-08	TARA_080	-40.6511	-52.182	dddD	Surface	Tara
TARA_B100000832	9.91208e-08	TARA_081	-44.5342	-52.455	dddD	Surface	Tara
TARA_B100000768	3.70243e-06	TARA_082	-47.1863	-58.2902	dddD	Surface	Tara
TARA_B100000765	1.68854e-06	TARA_083	-54.3739	-65.1342	dddD	Surface	Tara
TARA_B100000780	1.22558e-06	TARA_084	-60.2287	-60.6476	dddD	Surface	Tara
TARA_B100000787	4.15054e-07	TARA_085	-62.0385	-49.529	dddD	Surface	Tara
TARA_B100000811	3.58577e-08	TARA_086	-64.3595	-53.0063	dddD	Surface	Tara
TARA_B100000562	8.72135e-06	TARA_087	-63.8768	-56.0916	dddD	Surface	Tara
TARA_B100000851	2.039e-06	TARA_088	-63.4015	-56.7938	dddD	Surface	Tara
TARA_B100000858	4.71246e-07	TARA_089	-57.7338	-67.1084	dddD	Surface	Tara
TARA_B100000865	3.69337e-08	TARA_091	-34.161	-73.0995	dddD	Surface	Tara
TARA_B100000872	9.45974e-08	TARA_092	-33.6895	-71.998	dddD	Surface	Tara
TARA_B100001064	1.98085e-07	TARA_093	-34.0614	-73.1066	dddD	Surface	Tara
TARA_B100001228	1.6943e-08	TARA_127	-6.6499	-152.424	dddD	Surface	Tara
TARA_B100001089	9.66177e-08	TARA_133	35.3671	-127.742	dddD	Surface	Tara
TARA_B100001261	6.37843e-08	TARA_134	32.7526	-122.001	dddD	Surface	Tara
TARA_B100001275	3.4647e-08	TARA_135	32.9986	-121.77	dddD	Surface	Tara
TARA_B100001158	9.98971e-09	TARA_147	33.061	-66.5435	dddD	Surface	Tara
TARA_B100001770	5.92682e-09	TARA_150	35.9346	-37.3032	dddD	Surface	Tara
TARA_B100001565	1.92861e-07	TARA_151	36.1715	-29.023	dddD	Surface	Tara
TARA_B100001297	1.19067e-08	TARA_152	43.6792	-16.8344	dddD	Surface	Tara
TARA_B110001435	6.05881e-08	TARA_155	54.5305	-16.9377	dddD	Surface	Tara
TARA_B110001444	1.38341e-05	TARA_158	67.141	0.2355	dddD	Surface	Tara
TARA_B110001467	6.43531e-06	TARA_163	76.1825	1.3918	dddD	Surface	Tara
TARA_B110000023	1.65014e-06	TARA_168	72.5128	44.0775	dddD	Surface	Tara
TARA_B110000083	7.20367e-06	TARA_173	78.9564	79.4201	dddD	Surface	Tara
TARA_B110000110	1.37231e-06	TARA_175	79.2233	66.3435	dddD	Surface	Tara
TARA_B110000204	7.75228e-06	TARA_178	77.1604	73.2057	dddD	Surface	Tara
TARA_B110000501	8.09525e-05	TARA_180	74.8023	76.1478	dddD	Surface	Tara
TARA_B110000233	1.13517e-06	TARA_188	78.2518	91.8557	dddD	Surface	Tara
TARA_B110000253	5.71376e-06	TARA_189	77.9028	117.155	dddD	Surface	Tara
TARA_B110000975	1.11093e-05	TARA_193	71.0704	174.992	dddD	Surface	Tara
TARA_B110000969	1.25734e-05	TARA_194	73.3833	-168.133	dddD	Surface	Tara
TARA_B110000303	4.21962e-06	TARA_196	71.8895	-154.91	dddD	Surface	Tara
TARA_B110000901	6.63528e-07	TARA_201	74.2987	-85.7806	dddD	Surface	Tara
TARA_B110000875	4.50201e-07	TARA_205	72.4693	-71.892	dddD	Surface	Tara
TARA_B110000481	1.60777e-06	TARA_206	70.9574	-53.5989	dddD	Surface	Tara
TARA_B110000857	1.2684e-06	TARA_208	69.1136	-51.5086	dddD	Surface	Tara
TARA_B110000457	3.34971e-06	TARA_209	64.7127	-53.0106	dddD	Surface	Tara
TARA_A200000327	2.16191e-06	TARA_015	40.0154	13.9069	dmdA	Surface	Tara
TARA_A200000369	2.97725e-06	TARA_016	37.4956	15.4945	dmdA	Surface	Tara
TARA_A100000165	5.15047e-08	TARA_018	35.759	14.2574	dmdA	Surface	Tara
TARA_A100000220	7.47907e-06	TARA_019	34.2116	13.7684	dmdA	Surface	Tara
TARA_A100001401	2.59149e-06	TARA_031	27.16	34.835	dmdA	Surface	Tara
TARA_A100001026	2.36012e-06	TARA_032	23.36	37.2183	dmdA	Surface	Tara
TARA_B100000090	4.49512e-06	TARA_039	18.5918	66.622	dmdA	Surface	Tara
TARA_B100000110	2.40409e-07	TARA_040	17.5294	67.9576	dmdA	Surface	Tara
TARA_B100000282	4.99104e-06	TARA_041	14.6059	69.9776	dmdA	Surface	Tara
TARA_B100000127	2.46373e-06	TARA_042	6.0001	73.8955	dmdA	Surface	Tara
TARA_B100000267	2.46322e-06	TARA_044	2.815	71.534	dmdA	Surface	Tara
TARA_B100000261	7.28502e-07	TARA_046	-0.6625	73.161	dmdA	Surface	Tara
TARA_B100000248	6.44735e-06	TARA_047	-2.0465	72.1568	dmdA	Surface	Tara
TARA_B100000236	2.30916e-06	TARA_049	-16.8084	59.5043	dmdA	Surface	Tara
TARA_B100000178	2.69827e-06	TARA_050	-21.4966	56.9011	dmdA	Surface	Tara
TARA_B100000194	2.25051e-06	TARA_051	-21.5043	54.3563	dmdA	Surface	Tara
TARA_B100000213	9.97103e-07	TARA_052	-16.957	53.9801	dmdA	Surface	Tara
TARA_B100000353	1.93084e-06	TARA_053	-13.0833	46.971	dmdA	Surface	Tara
TARA_B100000355	3.54072e-07	TARA_054	-12.807	45.2247	dmdA	Surface	Tara
TARA_B100000493	6.93542e-06	TARA_067	-32.2401	17.7103	dmdA	Surface	Tara
TARA_B100000473	7.96607e-08	TARA_068	-31.0266	4.665	dmdA	Surface	Tara
TARA_B100000436	3.46584e-06	TARA_071	-9.3	-9.5587	dmdA	Surface	Tara
TARA_B100000420	1.97848e-06	TARA_072	-8.7789	-17.9099	dmdA	Surface	Tara
TARA_B100000513	2.15921e-05	TARA_076	-20.9354	-35.1803	dmdA	Surface	Tara
TARA_B100000524	8.24672e-06	TARA_078	-30.1367	-43.2899	dmdA	Surface	Tara
TARA_B100000713	2.23703e-05	TARA_080	-40.6511	-52.182	dmdA	Surface	Tara
TARA_B100000832	8.80328e-06	TARA_081	-44.5342	-52.455	dmdA	Surface	Tara
TARA_B100000768	0.000106152	TARA_082	-47.1863	-58.2902	dmdA	Surface	Tara
TARA_B100000765	1.63129e-05	TARA_083	-54.3739	-65.1342	dmdA	Surface	Tara
TARA_B100000780	0.000523166	TARA_084	-60.2287	-60.6476	dmdA	Surface	Tara
TARA_B100000787	0.000576596	TARA_085	-62.0385	-49.529	dmdA	Surface	Tara
TARA_B100000811	0.000183607	TARA_086	-64.3595	-53.0063	dmdA	Surface	Tara
TARA_B100000562	2.8231e-05	TARA_087	-63.8768	-56.0916	dmdA	Surface	Tara
TARA_B100000851	4.00405e-05	TARA_088	-63.4015	-56.7938	dmdA	Surface	Tara
TARA_B100000858	6.92197e-05	TARA_089	-57.7338	-67.1084	dmdA	Surface	Tara
TARA_B100000801	3.54242e-05	TARA_090	-39.6466	-76.9634	dmdA	Surface	Tara
TARA_B100000865	4.60106e-06	TARA_091	-34.161	-73.0995	dmdA	Surface	Tara
TARA_B100000872	2.13303e-06	TARA_092	-33.6895	-71.998	dmdA	Surface	Tara
TARA_B100001064	3.50428e-06	TARA_093	-34.0614	-73.1066	dmdA	Surface	Tara
TARA_B100000986	1.88527e-05	TARA_096	-29.7238	-101.16	dmdA	Surface	Tara
TARA_B100000994	1.32914e-05	TARA_097	-28.1698	-107.383	dmdA	Surface	Tara
TARA_B100001031	2.41265e-05	TARA_098	-25.8051	-111.72	dmdA	Surface	Tara
TARA_B100000885	6.18862e-06	TARA_099	-21.146	-104.787	dmdA	Surface	Tara
TARA_B100000963	4.7419e-06	TARA_100	-13.0023	-95.9759	dmdA	Surface	Tara
TARA_B100000900	3.13338e-07	TARA_102	-5.2529	-85.1545	dmdA	Surface	Tara
TARA_B100000916	2.61355e-07	TARA_106	-0.0283	-84.5862	dmdA	Surface	Tara
TARA_B100000926	1.02935e-07	TARA_109	1.9928	-84.5766	dmdA	Surface	Tara
TARA_B100001107	7.83139e-08	TARA_110	-2.0133	-84.589	dmdA	Surface	Tara
TARA_B100000575	7.40411e-07	TARA_111	-16.9601	-100.633	dmdA	Surface	Tara
TARA_B100000939	6.83952e-07	TARA_112	-23.2811	-129.395	dmdA	Surface	Tara
TARA_B100000593	2.30091e-07	TARA_113	-23.1108	-134.933	dmdA	Surface	Tara
TARA_B100001115	4.19556e-07	TARA_122	-8.9971	-139.196	dmdA	Surface	Tara
TARA_B100000683	2.77395e-08	TARA_123	-8.9068	-140.283	dmdA	Surface	Tara
TARA_B100000674	1.83604e-07	TARA_124	-9.1504	-140.522	dmdA	Surface	Tara
TARA_B100001121	5.62576e-08	TARA_125	-8.9111	-142.557	dmdA	Surface	Tara
TARA_B100001228	6.86807e-08	TARA_127	-6.6499	-152.424	dmdA	Surface	Tara
TARA_B100000603	4.5647e-07	TARA_128	0.0003	-153.676	dmdA	Surface	Tara
TARA_B100000622	8.22773e-08	TARA_129	6.671	-153.066	dmdA	Surface	Tara
TARA_B100000637	8.01794e-06	TARA_131	22.7598	-157.957	dmdA	Surface	Tara
TARA_B100000658	2.50352e-06	TARA_132	31.5213	-158.996	dmdA	Surface	Tara
TARA_B100001089	1.17392e-05	TARA_133	35.3671	-127.742	dmdA	Surface	Tara
TARA_B100001261	5.96033e-06	TARA_134	32.7526	-122.001	dmdA	Surface	Tara
TARA_B100001275	3.83964e-06	TARA_135	32.9986	-121.77	dmdA	Surface	Tara
TARA_B100001977	5.35615e-07	TARA_136	17.0854	-118.891	dmdA	Surface	Tara
TARA_B100001287	1.53293e-07	TARA_137	14.2035	-116.626	dmdA	Surface	Tara
TARA_B100001989	2.51349e-06	TARA_138	6.3332	-102.943	dmdA	Surface	Tara
TARA_B100002010	1.93594e-07	TARA_139	6.4998	-94.9527	dmdA	Surface	Tara
TARA_B100002017	5.16477e-07	TARA_140	7.4122	-79.3017	dmdA	Surface	Tara
TARA_B100001937	6.51175e-07	TARA_141	9.8481	-80.0454	dmdA	Surface	Tara
TARA_B100002054	1.43307e-07	TARA_142	25.5264	-88.394	dmdA	Surface	Tara
TARA_B100001135	4.93198e-08	TARA_145	39.2305	-70.0377	dmdA	Surface	Tara
TARA_B100001158	9.38387e-09	TARA_147	33.061	-66.5435	dmdA	Surface	Tara
TARA_B100001742	7.03279e-09	TARA_148	31.6948	-64.2489	dmdA	Surface	Tara
TARA_B100001770	1.93385e-07	TARA_150	35.9346	-37.3032	dmdA	Surface	Tara
TARA_B100001565	7.98816e-07	TARA_151	36.1715	-29.023	dmdA	Surface	Tara
TARA_B100001297	3.38143e-08	TARA_152	43.6792	-16.8344	dmdA	Surface	Tara
TARA_B110001435	1.59826e-05	TARA_155	54.5305	-16.9377	dmdA	Surface	Tara
TARA_B110001444	0.000182334	TARA_158	67.141	0.2355	dmdA	Surface	Tara
TARA_B110001467	2.50276e-05	TARA_163	76.1825	1.3918	dmdA	Surface	Tara
TARA_B110000023	1.45432e-05	TARA_168	72.5128	44.0775	dmdA	Surface	Tara
TARA_B110000083	0.000191296	TARA_173	78.9564	79.4201	dmdA	Surface	Tara
TARA_B110000110	7.27251e-05	TARA_175	79.2233	66.3435	dmdA	Surface	Tara
TARA_B110000204	4.39911e-05	TARA_178	77.1604	73.2057	dmdA	Surface	Tara
TARA_B110000501	7.00046e-05	TARA_180	74.8023	76.1478	dmdA	Surface	Tara
TARA_B110000233	2.58621e-05	TARA_188	78.2518	91.8557	dmdA	Surface	Tara
TARA_B110000253	5.90993e-05	TARA_189	77.9028	117.155	dmdA	Surface	Tara
TARA_B110000975	8.05065e-05	TARA_193	71.0704	174.992	dmdA	Surface	Tara
TARA_B110000969	5.39712e-05	TARA_194	73.3833	-168.133	dmdA	Surface	Tara
TARA_B110000303	2.50336e-05	TARA_196	71.8895	-154.91	dmdA	Surface	Tara
TARA_B110000901	1.60799e-05	TARA_201	74.2987	-85.7806	dmdA	Surface	Tara
TARA_B110000875	4.01183e-05	TARA_205	72.4693	-71.892	dmdA	Surface	Tara
TARA_B110000481	1.12458e-05	TARA_206	70.9574	-53.5989	dmdA	Surface	Tara
TARA_B110000857	1.42687e-05	TARA_208	69.1136	-51.5086	dmdA	Surface	Tara
TARA_B110000457	3.0929e-05	TARA_209	64.7127	-53.0106	dmdA	Surface	Tara
TARA_S200002603	1.37709e-06	TARA_022	39.5705	17.4101	dmdA	DCM	Tara
TARA_E500000176	1.94607e-06	TARA_025	39.3991	19.3997	dmdA	DCM	Tara
TARA_B100000091	4.72416e-06	TARA_039	18.5839	66.4727	dmdA	DCM	Tara
TARA_B100000133	3.01965e-08	TARA_042	5.9998	73.9067	dmdA	DCM	Tara
TARA_B100000215	4.45968e-07	TARA_052	-16.9534	53.9601	dmdA	DCM	Tara
TARA_B100000480	5.34435e-08	TARA_068	-31.027	4.6802	dmdA	DCM	Tara
TARA_B100000422	1.35651e-07	TARA_072	-8.7296	-17.9604	dmdA	DCM	Tara
TARA_B100000515	2.30013e-07	TARA_076	-21.0292	-35.3498	dmdA	DCM	Tara
TARA_B100000526	1.87567e-07	TARA_078	-30.1484	-43.2705	dmdA	DCM	Tara
TARA_B100000767	9.88897e-05	TARA_082	-47.2007	-57.9446	dmdA	DCM	Tara
TARA_B100000794	9.77645e-05	TARA_085	-62.2231	-49.2139	dmdA	DCM	Tara
TARA_B100000813	8.67806e-05	TARA_086	-64.3183	-53.1081	dmdA	DCM	Tara
TARA_B100001061	5.66561e-06	TARA_093	-33.9116	-73.0537	dmdA	DCM	Tara
TARA_B100000987	2.58789e-08	TARA_096	-29.668	-101.229	dmdA	DCM	Tara
TARA_B100001033	1.49504e-07	TARA_098	-25.826	-111.729	dmdA	DCM	Tara
TARA_B100000902	4.10559e-07	TARA_102	-5.2669	-85.2732	dmdA	DCM	Tara
TARA_B100000927	6.71453e-07	TARA_109	2.0299	-84.5546	dmdA	DCM	Tara
TARA_B100001111	1.09051e-07	TARA_110	-1.9002	-84.6265	dmdA	DCM	Tara
TARA_B100000579	5.45034e-08	TARA_111	-16.9587	-100.675	dmdA	DCM	Tara
TARA_B100000943	3.06458e-07	TARA_112	-23.2189	-129.5	dmdA	DCM	Tara
TARA_B100001230	5.18905e-08	TARA_127	-6.628	-152.461	dmdA	DCM	Tara
TARA_B100000611	2.04842e-06	TARA_128	0.0222	-153.686	dmdA	DCM	Tara
TARA_B100000639	4.41903e-08	TARA_131	22.7901	-157.944	dmdA	DCM	Tara
TARA_B100000660	2.04485e-07	TARA_132	31.5168	-159.046	dmdA	DCM	Tara
TARA_B100001090	3.75667e-06	TARA_133	35.4002	-127.75	dmdA	DCM	Tara
TARA_B100001263	2.38015e-06	TARA_135	32.931	-121.865	dmdA	DCM	Tara
TARA_B100002056	5.39291e-08	TARA_142	25.6168	-88.4532	dmdA	DCM	Tara
TARA_B100001217	4.31425e-08	TARA_143	29.851	-79.7064	dmdA	DCM	Tara
TARA_B100001776	1.59968e-07	TARA_150	35.8427	-37.1526	dmdA	DCM	Tara
TARA_B100001557	2.88976e-07	TARA_151	36.1811	-28.9373	dmdA	DCM	Tara
TARA_B110001437	1.24159e-05	TARA_155	54.5451	-16.7943	dmdA	DCM	Tara
TARA_B110001446	3.51956e-05	TARA_158	67.161	0.3964	dmdA	DCM	Tara
TARA_B110000044	4.9727e-05	TARA_168	72.5432	44.102	dmdA	DCM	Tara
TARA_B110000085	9.58405e-05	TARA_173	78.9354	79.0604	dmdA	DCM	Tara
TARA_B110000206	5.88362e-05	TARA_180	74.8283	76.2096	dmdA	DCM	Tara
TARA_B110000235	2.58294e-05	TARA_188	78.3555	91.6084	dmdA	DCM	Tara
TARA_B110000255	2.39061e-05	TARA_189	77.9668	116.656	dmdA	DCM	Tara
TARA_B110000966	3.44851e-05	TARA_194	73.3275	-168.814	dmdA	DCM	Tara
TARA_B110000906	5.04215e-05	TARA_201	74.3386	-85.6208	dmdA	DCM	Tara
TARA_S200002603	1.16316e-07	TARA_022	39.5705	17.4101	dddD	DCM	Tara
TARA_B100000422	5.79606e-08	TARA_072	-8.7296	-17.9604	dddD	DCM	Tara
TARA_B100000526	1.14585e-08	TARA_078	-30.1484	-43.2705	dddD	DCM	Tara
TARA_B100000767	3.26289e-06	TARA_082	-47.2007	-57.9446	dddD	DCM	Tara
TARA_B100000794	1.32901e-06	TARA_085	-62.2231	-49.2139	dddD	DCM	Tara
TARA_B100000813	1.07981e-06	TARA_086	-64.3183	-53.1081	dddD	DCM	Tara
TARA_B100001061	2.79505e-07	TARA_093	-33.9116	-73.0537	dddD	DCM	Tara
TARA_B100000965	7.57775e-09	TARA_100	-12.9723	-96.0122	dddD	DCM	Tara
TARA_B100000902	7.74746e-09	TARA_102	-5.2669	-85.2732	dddD	DCM	Tara
TARA_B100000579	2.80014e-08	TARA_111	-16.9587	-100.675	dddD	DCM	Tara
TARA_B100001230	1.71263e-08	TARA_127	-6.628	-152.461	dddD	DCM	Tara
TARA_B100001090	1.35729e-07	TARA_133	35.4002	-127.75	dddD	DCM	Tara
TARA_B100001263	3.62089e-07	TARA_135	32.931	-121.865	dddD	DCM	Tara
TARA_B100001217	8.22004e-09	TARA_143	29.851	-79.7064	dddD	DCM	Tara
TARA_B100001776	4.07081e-08	TARA_150	35.8427	-37.1526	dddD	DCM	Tara
TARA_B100001557	3.69352e-08	TARA_151	36.1811	-28.9373	dddD	DCM	Tara
TARA_B110001437	2.97743e-08	TARA_155	54.5451	-16.7943	dddD	DCM	Tara
TARA_B110001446	9.7642e-06	TARA_158	67.161	0.3964	dddD	DCM	Tara
TARA_B110000044	1.07919e-05	TARA_168	72.5432	44.102	dddD	DCM	Tara
TARA_B110000085	4.20921e-06	TARA_173	78.9354	79.0604	dddD	DCM	Tara
TARA_B110000206	4.19957e-05	TARA_180	74.8283	76.2096	dddD	DCM	Tara
TARA_B110000235	9.58335e-07	TARA_188	78.3555	91.6084	dddD	DCM	Tara
TARA_B110000255	4.18699e-06	TARA_189	77.9668	116.656	dddD	DCM	Tara
TARA_B110000966	1.7034e-06	TARA_194	73.3275	-168.814	dddD	DCM	Tara
TARA_B110000906	7.39334e-06	TARA_201	74.3386	-85.6208	dddD	DCM	Tara
TARA_B100000101	4.77243e-09	TARA_039	18.7341	66.3896	dmdA	MES	Tara
TARA_B100000747	6.34763e-08	TARA_076	-20.9315	-35.1794	dmdA	MES	Tara
TARA_B110000200	5.6839e-06	TARA_163	76.1246	1.3648	dmdA	MES	Tara
TARA_B110000257	4.99749e-06	TARA_189	78.0391	116.41	dmdA	MES	Tara
TARA_B110000494	3.9498e-06	TARA_206	70.9433	-53.5127	dmdA	MES	Tara
TARA_B110000465	4.5216e-06	TARA_209	64.7	-52.996	dmdA	MES	Tara
TARA_B110000436	8.88191e-07	TARA_210	61.5754	-55.9846	dmdA	MES	Tara
TARA_B110000200	2.80919e-07	TARA_163	76.1246	1.3648	dddD	MES	Tara
TARA_B110000257	1.27483e-06	TARA_189	78.0391	116.41	dddD	MES	Tara
TARA_B110000494	8.76817e-08	TARA_206	70.9433	-53.5127	dddD	MES	Tara
TARA_B110000465	8.07036e-07	TARA_209	64.7	-52.996	dddD	MES	Tara
TARA_B110000436	3.11796e-08	TARA_210	61.5754	-55.9846	dddD	MES	Tara
DCM: deep chlorophyll maximum layer
MES: mesopelagic zone

## Sheet: Table S6
Table S6. Compositions of the modified low nutrient medium used to isolate SAR92 calde strains.
Compounds	Final concentration
Macronutrients
(NH4)2SO4	400 μM
NaH2PO4	50 μM
Trace metals
FeCl3·6H2O	1.117 μM
MnCl2·4H2O	0.009 μM
ZnSO4·7H2O	0.0008 μM
CoCl2·6H2O	0.0005 μM
Na2MoO4·2H2O	0.0003 μM
Na2SeO3	0.001 μM
NiCl2·6H2O	0.001 μM
Vitamins mix
B1	6 μM
B3	800 nM
B5	425 nM
B6	500 nM
B7	4 nM
B9	4 nM
B12	700 pM
Myo-inositol	6 μM
4-Aminobenzoic acid	60 nM
Carbon compounds
D-Glucose	10 mg/L
Succinate	10 mg/L
Sodium pyruvate	50 μM
D-Ribose	10 mg/L
N-Acetyl glucosamine	10 mg/L
Glycine	1 μM
Methionine	1 μM
Ethyl alcohol	20 μL/L

## Sheet: Table S7
Table S7. Primers used for the RT-qPCR.
Strains	Related pathways	Homologous gene	Primer name	Primer sequence (5'-3')
H921	Control	recA	recA-F	TGAAAATTGGCGTTATGTTTGG
			recA-R	CTGGTGCCTGGTATGCCTA
	Cleavage pathway	dddT	dddT-F	ATCAAGATACGACCACCGCC
			dddT-R	CCCCAAAATATGCGGAAGCG
		lysR	lysR-F	CCGGTGTACGTGAGTCCATT
			lysR-R	TACATCGGCTTCCTTGTCCG
		iclR	lclR-F	TACATCTGCAAGTCGGCAGT
			lclR-R	GCTACCATACCCTCGGCAAA
		dddC	dddC-F	CCTATGGCAATTGTGTGCGG
			dddC-R	GCAATAGGGGTAGAGCCGAC
		dddB	dddB-F	CTGCCCATGGTCACGGAATA
			dddB-R	AGATCCAGATGCCAACGCTT
		dddD	dddD-F	CGGCGGTTACTAATTTGGCG
			dddD-R	TCGCGTTATCCATGTCTCCG
	Demethylation pathway	dmdA	dmdA-F	CACTATTCGATGGGGTGCCA
			dmdA-R	TGACCAACCGCACATTCAGA
		dmdB	dmdB-F	CCCGACCAAAAATGGGGAGA
			dmdB-R	GGATGCTTTTAGCACGCTCG
		dmdC	dmdC-F	GCCGGCTGATGCTATTGTTG
			dmdC-R	GCCGCCTCTACACCTAACTC
		acuH	acuH-F	GATGCCGCGACTAATGATGC
			acuH-R	AGTAGCTACCCCCGACACTT
H231	Control	recA	recA-F	TGAAAATTGGTGTTATGTTCGG
			recA-R	CGGTGCCTGGTATGCCTAT
	Cleavage pathway	dddT	dddT-F	TTTTATCGCCCGCATTTCCC
			dddT-R	ATTACCAGGGTGGCGGAATC
		lysR	lysR-F	GGCACCGATAAAGAGGCTGA
			lysR-R	TGCCCTGAGAAGGGTCGATA
		iclR	lclR-F	AGATGCACAGTATCGCCTGG
			lclR-R	TGCTTGGGCAGAGAACTGAG
		dddC	dddC-F	CCTATCCTGAGTGGCGCAAT
			dddC-R	CGGGGAAGTTAAACGGGGTA
		dddB	dddB-F	TGAGTACAGTATTCCCGCCG
			dddB-R	ATCAGCGCTGGGTACTCTTG
		dddD	dddD-F	CCGTAGCCCTTTTCCACAGA
			dddD-R	TGAATATCAGCAGTGGCGGT
	Demethylation pathway	dmdA	dmdA-F	GATGAGTTGTGGGAGCGTCT
			dmdA-R	GCCAGAAGTCGTTATTGGCG
		dmdB	dmdB-F	CTGTGGTCTATCCCGATGGC
			dmdB-R	CCTCTGTTCCAGCCACCAAT
		dmdC	dmdC-F	AGACTGAACAGGCGAGAAGC
			dmdC-R	CAGTGGTGCCCTCGTACAAT
		acuH	acuH-F	GCAGCAAGCTATTGATGCCC
			acuH-R	CAGACCTACCCACCGGACTA
H455	Control	recA	recA-F	ATGAAGATCGGTGTGATGTTC
			recA-R	CTGGTGCCTGGTATGCCTA
	Cleavage pathway	dddT	dddT-F	GTCAACAGTGCCTTTGGCAG
			dddT-R	CGGATAGACCGCTTCTGGAC
		lysR	lysR-F	GACTACCGCCTCTGAACTGG
			lysR-R	TGCGCTCTTTACCGAACACT
		iclR	lclR-F	ACTATGCGCGGACTGATTGT
			lclR-R	TGAGATAGAGCTTGCCGCTG
		dddC	dddC-F	GCGGTTAGCTTTGTCGGTTC
			dddC-R	CGGCGCTCATTTTACTCACC
		dddB	dddB-F	ACCGATGAAACCAACGACGA
			dddB-R	TCGCGATCACTACCATCGTG
		dddD	dddD-F	GAACTGGAAATCGAACGCCG
			dddD-R	CGGCAGTGGATAGACACCAA
	Demethylation pathway	dmdA	dmdA-F	GGTGCCGAAACCATATTGGC
			dmdA-R	TTTGGTCACGGTAATCGGCA
		dmdB	dmdB-F	GAGAACAGTGCCAGCTCCAT
			dmdB-R	TGGACCGTTGTAGGCTGTTC
		dmdC	dmdC-F	CGGCCGCAAAGTATTGATGG
			dmdC-R	GGAAATCCACCGAGGAAGCA
		acuH	acuH-F	GCATGCAGCAGTCGATGAAG
			acuH-R	CGCCAGAGATTCCACCTTGT
HTCC2207	Control	recA	recA-F	ATGTTAGTCCGCTCTGGTGC
			recA-R	TAAAACTTCAGCGCGTTGCC
	Cleavage pathway	dddT	dddT-F	TGGCCTCTCTGAGCTGTTTG
			dddT-R	CACGATAACTGGCCATGGGA
		lysR	lysR-F	AGTGTTCGGCAAAGAGCGTA
			lysR-R	GGCCTAAAAGCTGTGGGCTA
		iclR	lclR-F	GGCCTCTGCAGCTCAACTTA
			lclR-R	GCGTCCAAAATAGGCACAGC
		dddC	dddC-F	GTCGCAAGCCTGAAATTGCT
			dddC-R	ATGCCCACCATACCCACTTG
		dddB	dddB-F	CAGTGCCAAGGCGATCAGTA
			dddB-R	CTGTATCTGCCGTAGTGCGT
		dddD	dddD-F	GCGTGAGCTGGAAATCGAAC
			dddD-R	CCAATAGAGGTCTCGCCGTC
	Demethylation pathway	dmdA	dmdA-F	CCCCATACTTTGACGCCACT
			dmdA-R	TTAGGATACCGCCGGAGTCA
		dmdB	dmdB-F	CGTCAGGGAGTGCGTTATCA
			dmdB-R	CAACCCCAAGATCACCGGAA
		dmdC	dmdC-F	AATGTTGCGCGCATAGGAAC
			dmdC-R	TAAGTCACCATGGCACGACC
		acuH	acuH-F	GCAACCAATGCTGAGGTTCG
			acuH-R	GTAGCCACTCCCGTCACTTC

## Sheet: Table S8
Table S8. Primers used for genetic complement of ΔdmdA.
Primer name	Primer sequence (5'-3')
dmdA-H921 F	GCCCCGGGTGGTACCTGAATTCCTCAGCCCTGAATCTATTAATAA
dmdA-H921 R	GGTACTAGTAGGATCCCCTCGAGCTAGGTGCTAGCAAGGCTT
dmdA-H231 F	GCCCCGGGTGGTACCTGAATTCCTAAATTGCAGGTTGGTAAAAAAG
dmdA-H231 R	GGTACTAGTAGGATCCCCTCGAGTTATTCGGCCTTGGCCGCTATTGC
dmdA-H455 F	GCCCCGGGTGGTACCTGAATTCAGGGAGATTTTTAATGTTACG
dmdA-H455 R	GGTACTAGTAGGATCCCCTCGAGTTAGCCTCGAAAATAGCGCTGC
dmdA-HTCC2207 F	GCCCCGGGTGGTACCTGAATTCATTTACATAAGTTTGAGTTTGAAGG
dmdA-HTCC2207 R	GGTACTAGTAGGATCCCCTCGAGCTAGCCGCTAACCAGTTTTTTC

## Sheet: Table S9
Table S9. Strains and plasmid used or constructed for genetic manipulations of strain Ruegeria pomeroyi DSS-3.
Strain or plasmid	Phenotype
Escherichia coli WM3064	conjugation donor strain
Ruegeria pomeroyi DSS-3	wild-type strain with DMSP-demethylation abilities
ΔdmdA	dmdA gene deletion mutant of Ruegeria pomeroyi DSS-3
ΔdmdA/pHG101dmdAHTCC2207	the complementary strain of ΔdmdA carrying the dmdA homolog from strain HTCC2207
ΔdmdA/pHG101dmdAH921	the complementary strain of ΔdmdA carrying the dmdA homolog from strain H921
ΔdmdA/pHG101dmdAH231	the complementary strain of ΔdmdA carrying the dmdA homolog from strain H231
ΔdmdA/pHG101dmdAH455	the complementary strain of ΔdmdA carrying the dmdA homolog from strain H455
pHG101	complementary plasmid, ampicillin and kanamycin resistance

## Sheet: Table S10
Table S10. The functionally ratified DddDs and DmdAs used to construct the hiddenn Markov (HMM) models
Protein	Source of strain	Accession number	Reference
DddD	SAR92 clade strain H921	MCT2530659.1	This study
	SAR92 clade strain H231	MCT2531804.1	This study
	SAR92 clade strain H455	UVW36163.1	This study
	SAR92 clade strain HTCC2207	EAS46334.1	This study
	SAR92 clade strain MOLA455	ETN92788.1	This study
	Marinomonas sp. MWYL1	A6W2K8.1	Teng et al., 2021
	Burkholderia ambifaria AMMD	WP_011659284.1	Teng et al., 2021
	Halomonas sp. HTNK1	ACV84065.1	Teng et al., 2021
	Pseudomonas sp. J465	ACY01992.1	Teng et al., 2021
	Psychrobacter sp. J466	ACY02894.1	Teng et al., 2021
	Oceanimonas doudoroffii	WP_094199898.1	Teng et al., 2021
DmdA	SAR92 clade strain H921	MCT2531515.1	This study
	SAR92 clade strain H231	MCT2533294.1	This study
	SAR92 clade strain HTCC2207	EAS46735.1	This study
	Ruegeria pomeroyi DSS-3	WP_011047644.1	Shao et al., 2019
	Pelagibacter ubique HTCC1062	WP_011281570.1	Schuller et al., 2012
	Ruegeria lacuscaerulensis ITI-1157	EAP76657.1	Shao et al., 2019
	Marine gammaproteobacterium HTCC2080	EAW42451.1	Teng et al., 2021
	Dinoroseobacter shibae DFL 12	ABV94056.1	Teng et al., 2021
	Granulosicoccus antarcticus IMCC3135	ASJ73090.1	Teng et al., 2021
Reference
Teng ZJ, Qin QL, Zhang W, Li J, Fu HH, Wang P, et al. Biogeographic traits of dimethyl sulfide and dimethylsulfoniopropionate cycling in polar oceans. Microbiome. 2021;9(1):207.
Shao X, Cao HY, Zhao F, Peng M, Wang P, Li CY, et al. Mechanistic insight into 3-methylmercaptopropionate metabolism and kinetical regulation of demethylation pathway in marine dimethylsulfoniopropionate-catabolizing bacteria. Mol Microbiol. 2019;111(4):1057-73.
Schuller DJ, Reisch CR, Moran MA, Whitman WB, Lanzilotta WN. Structures of dimethylsulfoniopropionate-dependent demethylase from the marine organism Pelagabacter ubique. Protein Sci. 2012;21(2):289-98.
